# Supplementary material for: Historical biogeography, systematics, and integrative taxonomy of the non-Ethiopian speckled pelage brush-furred rats (Lophuromys flavopunctatus group)
Source: BMC Ecol Evol. 2021 May 19;21:89. doi: 10.1186/s12862-021-01813-w (PMC8132446; doi:10.1186/s12862-021-01813-w)
Supplement: Supplementary file 3 — Additional file 3: Table S4. A detailed list of all samples used in the study, with sampling coordinates, locality names, and external measurements, among other details. [file 12862_2021_1813_MOESM3_ESM.xlsx]

## Sheet: Table S4
Table S4 The complete list of samples used in the study. The last two columns provide identification details of the source of each sample "Reference/Source" (whether newly generated from the current study or extracted from published sources) and their corresponding source ID "Reference/Source ID". Refer to the main manuscript for the meaning of acronyms.
Sample details			Sampling details						Age and sex		Sequence available?			GenBank ID (new submissions)			Craniodental measurements used in the study															Sample source
Sample ID	Species (binomial)	Species group	Latitude	Longitude	Elevation (meters)	Locality (short)	Country (ISO code)**	collection year	sex	age	CYTB	COI	IRBP	CYTB	COI	IRBP	CS	CI	ZB	BBC	PPL	LD	BOC	BM1	LIF	IOB	LAB	ALM	BR	LBP	BZP	Voucher catalogue number	Source	Source ID
RUCAx14378	Lophuromys aquilus	non-Ethiopian L. flavopunctatus	-3.08	37.2	3211	Mweka	TZ	NA	NA	NA	Yes	NA	NA	NA	NA	NA	NA	NA	NA	NA	NA	NA	NA	NA	NA	NA	NA	NA	NA	NA	NA	NA	African Mammalia	RUCAx14378
FMNH174242	Lophuromys aquilus	non-Ethiopian L. flavopunctatus	-3.17712	37.4402	2890	Kilimanjaro	TZ	2002	Female	Old adult	NA	NA	Yes	NA	NA	NA	56.38	28.86	14.93	12.83	12.44	8.72	7.01	6.76	6.83	6.07	5.55	4.45	4.91	3.92	2.9	FMNH: 174242	GenBank	MN808293
MN808293	Lophuromys aquilus	non-Ethiopian L. flavopunctatus	-3.17712	37.4402	2890	Kilimanjaro	TZ	NA	NA	NA	Yes	Yes	NA	NA	NA	NA	NA	NA	NA	NA	NA	NA	NA	NA	NA	NA	NA	NA	NA	NA	NA	NA	GenBank	MN808293
FMNH174244	Lophuromys aquilus	non-Ethiopian L. flavopunctatus	-3.17712	37.4402	2890	Kilimanjaro	TZ	2002	Male	Adult	NA	NA	Yes	NA	NA	NA	57.02	29.41	14.49	12.64	12.61	8.86	6.92	6.63	6.58	6.02	5.61	4.92	5	4.18	2.73	FMNH: 174244	GenBank	MN808294
MN808294	Lophuromys aquilus	non-Ethiopian L. flavopunctatus	-3.17712	37.4402	2890	Kilimanjaro	TZ	NA	NA	NA	Yes	Yes	NA	NA	NA	NA	NA	NA	NA	NA	NA	NA	NA	NA	NA	NA	NA	NA	NA	NA	NA	NA	GenBank	MN808294
FMNH174237	Lophuromys aquilus	non-Ethiopian L. flavopunctatus	-3.20765	37.447	2489	Kilimanjaro	TZ	2002	Male	Old adult	NA	NA	Yes	NA	NA	NA	56.16	29.07	14.78	12.74	12.29	8.66	7.27	6.79	6.87	6.02	5.37	4.63	5.21	4.24	2.71	FMNH: 174237	GenBank	MN808295
MN808295	Lophuromys aquilus	non-Ethiopian L. flavopunctatus	-3.20765	37.447	2489	Kilimanjaro	TZ	NA	NA	NA	Yes	Yes	NA	NA	NA	NA	NA	NA	NA	NA	NA	NA	NA	NA	NA	NA	NA	NA	NA	NA	NA	NA	GenBank	MN808295
FMNH174239	Lophuromys aquilus	non-Ethiopian L. flavopunctatus	-3.20765	37.447	2489	Kilimanjaro	TZ	2002	Female	Adult	Yes	Yes	Yes	NA	NA	NA	57.86	29.84	15.14	13.42	12.78	8.77	7.48	6.73	6.42	6.03	5.34	4.68	4.97	4.35	2.97	FMNH: 174239	GenBank	MN808296
FMNH174241	Lophuromys aquilus	non-Ethiopian L. flavopunctatus	-3.20765	37.447	2489	Kilimanjaro	TZ	2002	Female	Adult	NA	NA	NA	NA	NA	NA	55.12	28.41	14.37	12.99	12.1	8.5	6.89	6.68	6.62	6.08	5.27	4.74	4.77	3.76	2.68	FMNH: 174241	New (this study)	FMNH174241
FMNH174248	Lophuromys aquilus	non-Ethiopian L. flavopunctatus	-3.17712	37.4402	2890	Kilimanjaro	TZ	2002	Male	Old adult	NA	NA	NA	NA	NA	NA	57.23	29.28	15.31	13.24	12.35	9.09	7.22	6.58	6.65	6.13	5.66	4.57	5.38	4.36	2.82	FMNH: 174248	New (this study)	FMNH174248
FMNH174250	Lophuromys aquilus	non-Ethiopian L. flavopunctatus	-3.17712	37.4402	2890	Kilimanjaro	TZ	2002	Female	Old adult	NA	NA	NA	NA	NA	NA	56.38	28.85	15.44	13.2	12.52	8.53	7.16	6.72	6.3	5.97	5.46	4.61	5.01	4.17	2.76	FMNH: 174250	New (this study)	FMNH174250
FMNH174255	Lophuromys aquilus	non-Ethiopian L. flavopunctatus	-3.24007	37.4584	2043	Kilimanjaro	TZ	2002	Female	Old adult	Yes	Yes	NA	MW464531	MW464571	MW464589	57.3	29.42	14.88	13.16	12.28	8.69	7.28	6.85	6.43	5.98	5.62	4.89	4.78	4.39	2.91	FMNH: 174255	New (this study)	FMNH174255
FMNH174257	Lophuromys aquilus	non-Ethiopian L. flavopunctatus	-3.24007	37.4584	2043	Kilimanjaro	TZ	2002	Male	Old adult	Yes	Yes	NA	MW464532	MW464572	NA	57.93	29.85	15.06	12.87	12.41	8.83	7.31	6.67	7.24	6.23	5.44	4.83	5.14	4.33	2.84	FMNH: 174257	New (this study)	FMNH174257
FMNH174258	Lophuromys aquilus	non-Ethiopian L. flavopunctatus	-3.24007	37.4584	2043	Kilimanjaro	TZ	2002	Male	Old adult	NA	NA	NA	NA	NA	NA	57.81	29.66	14.69	13.1	12.73	8.8	7.2	6.81	7.03	6.11	5.55	4.69	5.19	4.05	2.69	FMNH: 174258	New (this study)	FMNH174258
FMNH174260	Lophuromys aquilus	non-Ethiopian L. flavopunctatus	-3.24007	37.4584	2043	Kilimanjaro	TZ	2002	Male	Adult	NA	NA	NA	NA	NA	NA	55.88	28.79	14.47	12.65	12.41	8.4	7.4	6.59	6.64	5.8	5.51	4.72	5.05	3.87	2.88	FMNH: 174260	New (this study)	FMNH174260
FMNH174262	Lophuromys aquilus	non-Ethiopian L. flavopunctatus	-3.24007	37.4584	2043	Kilimanjaro	TZ	2002	Male	Old adult	NA	NA	NA	NA	NA	NA	57.76	29.76	15.11	13.02	13	8.81	7.19	6.88	7.12	6.26	5.5	4.94	5.18	4.02	2.86	FMNH: 174262	New (this study)	FMNH174262
FMNH174264	Lophuromys aquilus	non-Ethiopian L. flavopunctatus	-3.24007	37.4584	2043	Kilimanjaro	TZ	2002	Female	Old adult	NA	NA	NA	NA	NA	NA	56.66	29.24	14.58	12.83	12.29	8.81	7.17	6.72	6.85	5.98	5.34	4.7	5.2	4.29	2.64	FMNH: 174264	New (this study)	FMNH174264
FMNH171642	Lophuromys cf. cinereus	non-Ethiopian L. flavopunctatus	-2.23965	28.8117	1705	Centre	CD	2001	Female	Young adult	NA	NA	NA	NA	NA	NA	52.37	26.52	13.97	12.61	10.78	7.32	7.4	6.46	6.25	5.95	5.1	4.53	4.71	3.76	2.69	FMNH: 171642	New (this study)	FMNH171642
FMNH171646	Lophuromys cf. cinereus	non-Ethiopian L. flavopunctatus	-2.23965	28.8117	1705	Centre	CD	2001	Male	Old adult	NA	NA	NA	NA	NA	NA	57.44	29.24	15.17	13.41	12.79	8.58	6.92	6.99	6.54	6.59	5.27	4.68	5.16	3.94	2.94	FMNH: 171646	New (this study)	FMNH171646
FMNH171648	Lophuromys cf. cinereus	non-Ethiopian L. flavopunctatus	-2.23965	28.8117	1705	Centre	CD	2001	Male	Adult	NA	NA	NA	NA	NA	NA	59.62	30.65	15.86	13.2	13.7	9.06	7.65	7.05	7.42	6.5	5.57	4.59	5.13	3.7	3.06	FMNH: 171648	New (this study)	FMNH171648
FMNH171657	Lophuromys cf. cinereus	non-Ethiopian L. flavopunctatus	-2.31515	28.7587	2104	Idjwi	CD	2001	Male	Adult	Yes	NA	NA	MW464471	NA	NA	56.63	28.98	15.46	13.27	12.06	8.57	7.35	7.17	6.17	6.44	5.7	4.74	5.23	4.44	2.65	FMNH: 171657	New (this study)	FMNH171657
FMNH171658	Lophuromys cf. cinereus	non-Ethiopian L. flavopunctatus	-2.31515	28.7587	2104	Washiba	CD	2001	Female	Young adult	Yes	NA	NA	NA	NA	NA	54.03	27.67	14.45	13.07	11.99	7.7	7.02	6.62	6.1	6.24	5.5	4.75	4.77	3.74	2.7	FMNH: 171658	New (this study)	FMNH171658
FMNH171659	Lophuromys cf. cinereus	non-Ethiopian L. flavopunctatus	-2.31515	28.7587	2104	Washiba	CD	2001	Male	Adult	Yes	NA	NA	NA	NA	NA	57.89	29.45	15.33	13.29	12.89	7.96	7.29	7.01	6.01	6.68	5.55	5.06	5.1	4.49	2.85	FMNH: 171659	New (this study)	FMNH171659
FMNH171660	Lophuromys cf. cinereus	non-Ethiopian L. flavopunctatus	-2.31515	28.7587	2104	Washiba	CD	2001	Male	Adult	Yes	NA	NA	NA	NA	NA	58.84	30.05	15.62	13.72	13.31	8.42	7.39	6.82	6.33	6.54	5.76	4.74	5.21	4.25	2.84	FMNH: 171660	New (this study)	FMNH171660
FMNH171661	Lophuromys cf. cinereus	non-Ethiopian L. flavopunctatus	-2.31515	28.7587	2104	Washiba	CD	2001	Female	Young adult	Yes	NA	NA	NA	NA	NA	56.27	28.86	14.92	13.63	12.52	8.1	7.49	6.68	6.1	6.25	5.64	4.77	5.14	3.87	2.74	FMNH: 171661	New (this study)	FMNH171661
FMNH173353	Lophuromys cf. cinereus	non-Ethiopian L. flavopunctatus	-2.23965	28.8117	1705	Centre	CD	2002	Male	Young adult	NA	NA	NA	NA	NA	NA	57.8	29.12	15.78	12.97	12.68	8.19	7.06	6.77	6.5	6.13	5.55	4.77	5	4.16	2.85	FMNH: 173353	New (this study)	FMNH173353
FMNH173358	Lophuromys cf. cinereus	non-Ethiopian L. flavopunctatus	-2.23965	28.8117	1705	Centre	CD	2002	Female	Young adult	NA	NA	NA	NA	NA	NA	57.12	29.19	15.35	13.11	12.42	8.14	7.21	6.73	7.14	6.17	5.54	5	4.74	3.58	2.9	FMNH: 173358	New (this study)	FMNH173358
FMNH173361	Lophuromys cf. cinereus	non-Ethiopian L. flavopunctatus	-2.23965	28.8117	1705	Centre	CD	2002	Female	Young adult	NA	NA	NA	NA	NA	NA	54.67	28.15	14.58	12.79	12.11	7.74	6.99	6.66	6.17	5.96	5.3	4.86	4.91	4.09	2.64	FMNH: 173361	New (this study)	FMNH173361
FMNH173362	Lophuromys cf. cinereus	non-Ethiopian L. flavopunctatus	-2.23965	28.8117	1705	Centre	CD	2002	Male	Young adult	NA	NA	NA	NA	NA	NA	57.9	29.62	16.12	13.96	12.5	8.44	7.32	6.86	7	6.61	5.78	4.7	5.24	4.05	3.01	FMNH: 173362	New (this study)	FMNH173362
FMNH173363	Lophuromys cf. cinereus	non-Ethiopian L. flavopunctatus	-2.23965	28.8117	1705	Centre	CD	2002	Female	Young adult	NA	NA	NA	NA	NA	NA	55.88	29.67	15.36	13.52	12.47	8.52	7.45	6.82	6.68	6.54	5.68	4.77	5.41	4.01	3.04	FMNH: 173363	New (this study)	FMNH173363
FMNH173367	Lophuromys cf. cinereus	non-Ethiopian L. flavopunctatus	-2.216	28.8638	1470	Petit	CD	2002	Female	Young adult	NA	NA	NA	NA	NA	NA	58.47	30	16.11	13.41	12.88	8.59	7.25	7.11	6.56	6.57	5.26	5.01	5.06	4.23	3.01	FMNH: 173367	New (this study)	FMNH173367
FMNH173368	Lophuromys cf. cinereus	non-Ethiopian L. flavopunctatus	-2.216	28.8638	1470	Petit	CD	2002	Female	Young adult	NA	NA	NA	NA	NA	NA	57	29.21	15.27	13.2	12.59	8.2	7.09	6.93	6.69	6.28	5.54	5.02	4.98	3.82	2.83	FMNH: 173368	New (this study)	FMNH173368
FMNH173375	Lophuromys cf. cinereus	non-Ethiopian L. flavopunctatus	-2.216	28.8638	1470	Petit	CD	2002	Male	Young adult	NA	NA	NA	NA	NA	NA	57.73	29.43	15.92	13.03	12.7	8.44	7.07	6.98	6.13	6.48	5.69	4.68	5.1	4.34	2.94	FMNH: 173375	New (this study)	FMNH173375
FMNH173376	Lophuromys cf. cinereus	non-Ethiopian L. flavopunctatus	-2.216	28.8638	1470	Petit	CD	2002	Male	Adult	NA	NA	NA	NA	NA	NA	56.31	29.19	15.46	13.02	12.4	8.87	7.04	6.72	6.53	6.02	5.5	4.57	5.2	4	2.86	FMNH: 173376	New (this study)	FMNH173376
FMNH189138	Lophuromys cf. cinereus	non-Ethiopian L. flavopunctatus	-2.18588	28.7214	2891	Kahuzi	CD	NA	NA	NA	Yes	NA	NA	NA	NA	NA	NA	NA	NA	NA	NA	NA	NA	NA	NA	NA	NA	NA	NA	NA	NA	NA	New (this study)	FMNH189138
FMNH189141	Lophuromys cf. cinereus	non-Ethiopian L. flavopunctatus	-2.27341	28.7653	2106	Kahuzi	CD	2005	Male	Old adult	NA	NA	NA	NA	NA	NA	55.14	28.29	16.09	13.8	12.22	7.87	7.53	7.47	6.01	6.77	5.62	5.09	5.22	3.83	2.97	FMNH: 189141	New (this study)	FMNH189141
FMNH189143	Lophuromys cf. cinereus	non-Ethiopian L. flavopunctatus	-2.27341	28.7653	2106	Kahuzi	CD	2005	Female	Old adult	NA	NA	NA	NA	NA	NA	60.6	30.93	16.38	13.54	12.97	9.09	7.59	7.45	7.13	6.72	5.82	5.34	5.53	4.35	3.26	FMNH: 189143	New (this study)	FMNH189143
FMNH189146	Lophuromys cf. cinereus	non-Ethiopian L. flavopunctatus	-2.28062	28.6895	2253	Kahuzi	CD	2005	Female	Young adult	NA	NA	NA	NA	NA	NA	55.7	28.64	14.23	12.55	12.29	8.27	7.15	6.55	6.52	6.03	5.33	4.81	4.82	4.08	2.83	FMNH: 189146	New (this study)	FMNH189146
FMNH189147	Lophuromys cf. cinereus	non-Ethiopian L. flavopunctatus	-2.28062	28.6895	2253	Kahuzi	CD	2005	Male	Adult	NA	NA	NA	NA	NA	NA	54.93	28.25	15.07	12.7	12.04	8.06	6.93	6.7	6.4	6.22	5.34	4.73	5.47	3.89	2.82	FMNH: 189147	New (this study)	FMNH189147
FMNH189302	Lophuromys cf. cinereus	non-Ethiopian L. flavopunctatus	-2.28062	28.6895	2253	Kahuzi	CD	2003	Female	Old adult	NA	NA	NA	NA	NA	NA	55.89	28.26	15.51	13.21	11.8	8.4	7.03	6.79	6.56	6.03	5.73	4.59	4.58	4.03	2.8	FMNH: 189302	New (this study)	FMNH189302
FMNH189304	Lophuromys cf. cinereus	non-Ethiopian L. flavopunctatus	-2.31036	28.7509	2201	Kahuzi	CD	2003	Male	Young adult	NA	NA	NA	NA	NA	NA	55.44	28.29	16.04	13.04	12.23	8.02	7.19	7.22	6.32	6.42	5.09	4.82	5.35	3.75	3.02	FMNH: 189304	New (this study)	FMNH189304
FMNH189306	Lophuromys cf. cinereus	non-Ethiopian L. flavopunctatus	-2.31036	28.7509	2201	Kahuzi	CD	2003	Female	Adult	NA	NA	NA	NA	NA	NA		29.15	15.65	13.03	11.92	8.23	7.02	6.82	6.7	6.37	5.75	4.99	5.23	4.4	3.15	FMNH: 189306	New (this study)	FMNH189306
FMNH189311	Lophuromys cf. cinereus	non-Ethiopian L. flavopunctatus	-2.26775	28.7616	2115	Kahuzi	CD	2003	Male	Young adult	NA	NA	NA	NA	NA	NA	55.27	28.34	14.75	12.53	12.42	7.9	6.87	6.84	6.42	6.08	5.12	5.02	4.9	3.55	2.83	FMNH: 189311	New (this study)	FMNH189311
FMNH189316	Lophuromys cf. cinereus	non-Ethiopian L. flavopunctatus	-2.2115	28.7764	2123	Kahuzi	CD	2004	Female	Young adult	NA	NA	NA	NA	NA	NA	54.63	28.29	14.63	12.9	12.1	8.15	7.27	6.67	6.52	6.32	5.52	4.8	4.93	3.47	3.11	FMNH: 189316	New (this study)	FMNH189316
FMNH189322	Lophuromys cf. cinereus	non-Ethiopian L. flavopunctatus	-2.2115	28.7764	2123	Kahuzi	CD	2004	Male	Adult	NA	NA	NA	NA	NA	NA	55.9	28.64	15.05	13.02	12.3	8.11	7.21	6.99	6.96	6.11	5.68	5.01	5.02	3.52	2.87	FMNH: 189322	New (this study)	FMNH189322
FMNH189323	Lophuromys cf. cinereus	non-Ethiopian L. flavopunctatus	-2.2115	28.7764	2123	Kahuzi	CD	2004	Male	Old adult	NA	NA	NA	NA	NA	NA	55.02	29.44	15.42	13.24	12.51	8.78	7.55	7.39	6.43	6.33	5.38	4.83	4.94	4.25	3.23	FMNH: 189323	New (this study)	FMNH189323
FMNH189324	Lophuromys cf. cinereus	non-Ethiopian L. flavopunctatus	-2.18588	28.7214	2891	Kahuzi	CD	NA	NA	NA	Yes	NA	NA	MW464477	NA	NA	NA	NA	NA	NA	NA	NA	NA	NA	NA	NA	NA	NA	NA	NA	NA	NA	New (this study)	FMNH189324
FMNH189334	Lophuromys cf. cinereus	non-Ethiopian L. flavopunctatus	-2.22359	28.7738	2053	Kahuzi	CD	2005	Male	Young adult	NA	NA	NA	NA	NA	NA	52.04	28.21	14.31	12.56	11.94	8.02	6.96	6.43	6.9	5.91	5.3	4.82	4.78	3.52	2.71	FMNH: 189334	New (this study)	FMNH189334
FMNH189343	Lophuromys cf. cinereus	non-Ethiopian L. flavopunctatus	-2.22359	28.7738	2053	Kahuzi	CD	2005	Female	Young adult	NA	NA	NA	NA	NA	NA	55.41	26.35	14.18	12.51	11.17	7.35	6.77	6.3	5.99	5.63	5.23	4.59	4.77	4.03	2.82	FMNH: 189343	New (this study)	FMNH189343
FMNH189347	Lophuromys cf. cinereus	non-Ethiopian L. flavopunctatus	-2.27341	28.7653	2106	Kahuzi	CD	2005	Male	Adult	NA	NA	NA	NA	NA	NA	57.67	28.63	15.01	13.05	11.68	8.4	6.99	6.92	6.63	6.28	5.35	4.91	4.9	3.97	2.72	FMNH: 189347	New (this study)	FMNH189347
FMNH189348	Lophuromys cf. cinereus	non-Ethiopian L. flavopunctatus	-2.18588	28.7214	2891	Kahuzi	CD	NA	NA	NA	Yes	NA	NA	MW464478	NA	NA	NA	NA	NA	NA	NA	NA	NA	NA	NA	NA	NA	NA	NA	NA	NA	NA	New (this study)	FMNH189348
FMNH189349	Lophuromys cf. cinereus	non-Ethiopian L. flavopunctatus	-2.18588	28.7214	2891	Kahuzi	CD	NA	NA	NA	Yes	NA	NA	MW464476	NA	NA	NA	NA	NA	NA	NA	NA	NA	NA	NA	NA	NA	NA	NA	NA	NA	NA	New (this study)	FMNH189349
FMNH189359	Lophuromys cf. cinereus	non-Ethiopian L. flavopunctatus	-2.33513	28.7505	2114	Kahuzi	CD	2005	Male	Adult	NA	NA	NA	NA	NA	NA	57.3	29.67	15.55	13.18	13.33	8.58	7.27	7.01	6.23	6.32	5.78	4.81	5.14	4.03	2.75	FMNH: 189359	New (this study)	FMNH189359
FMNH189369	Lophuromys cf. cinereus	non-Ethiopian L. flavopunctatus	-2.33513	28.7505	2114	Kahuzi	CD	2005	Male	Young adult	NA	NA	NA	NA	NA	NA		29.14	15.11	12.53	12.25	8.55	7.25	6.61	6.74	6.3	5.55	4.88	5.02	4.04	2.91	FMNH: 189369	New (this study)	FMNH189369
FMNH195092	Lophuromys cf. cinereus	non-Ethiopian L. flavopunctatus	-5.24891	29.1159	2034	Kabobo	CD	NA	NA	NA	Yes	NA	NA	MW464474	NA	NA	NA	NA	NA	NA	NA	NA	NA	NA	NA	NA	NA	NA	NA	NA	NA	NA	New (this study)	FMNH195092
FMNH195093	Lophuromys cf. cinereus	non-Ethiopian L. flavopunctatus	-5.24891	29.1159	2034	Kabobo	CD	NA	NA	NA	Yes	NA	NA	MW464473	NA	NA	NA	NA	NA	NA	NA	NA	NA	NA	NA	NA	NA	NA	NA	NA	NA	NA	New (this study)	FMNH195093
FMNH195094	Lophuromys cf. cinereus	non-Ethiopian L. flavopunctatus	-5.4525	29.2867	789	Mizimu	CD	2007	Female	Old adult	Yes	Yes	Yes	NA	NA	NA	57.54	29.54	15.24	13.07	12.44	8.37	7.01	7.16	6.32	6.27	5.25	5.03	5.26	4.54	3.14	FMNH: 195094	New (this study)	FMNH195094
FMNH195095	Lophuromys cf. cinereus	non-Ethiopian L. flavopunctatus	-5.4525	29.2867	789	Mizimu	CD	2007	Female	Young adult	Yes	Yes	NA	NA	NA	NA	55.94	28.02	14.49	12.79	11.99	7.69	6.78	6.87	6.2	6	5.05	5.36	5.09	4.32	2.87	FMNH: 195095	New (this study)	FMNH195095
FMNH195096	Lophuromys cf. cinereus	non-Ethiopian L. flavopunctatus	-5.4792	29.2728	1180	Kabobo	CD	NA	NA	NA	Yes	NA	NA	NA	NA	NA	NA	NA	NA	NA	NA	NA	NA	NA	NA	NA	NA	NA	NA	NA	NA	NA	New (this study)	FMNH195096
FMNH195097	Lophuromys cf. cinereus	non-Ethiopian L. flavopunctatus	-5.4792	29.2728	1180	Kabobo	CD	NA	NA	NA	Yes	NA	NA	NA	NA	NA	NA	NA	NA	NA	NA	NA	NA	NA	NA	NA	NA	NA	NA	NA	NA	NA	New (this study)	FMNH195097
FMNH195184	Lophuromys cf. cinereus	non-Ethiopian L. flavopunctatus	-4.9847	29.0928	1635	Kabobo	CD	NA	NA	NA	Yes	NA	NA	NA	NA	NA	NA	NA	NA	NA	NA	NA	NA	NA	NA	NA	NA	NA	NA	NA	NA	NA	New (this study)	FMNH195184
FMNH195186	Lophuromys cf. cinereus	non-Ethiopian L. flavopunctatus	-4.9847	29.0928	1635	Kabobo	CD	NA	NA	NA	Yes	NA	NA	NA	NA	NA	NA	NA	NA	NA	NA	NA	NA	NA	NA	NA	NA	NA	NA	NA	NA	NA	New (this study)	FMNH195186
FMNH203774	Lophuromys cf. cinereus	non-Ethiopian L. flavopunctatus	-3.33735	28.7558	2129	Itombwe	CD	NA	NA	NA	Yes	NA	NA	MW464475	NA	NA	NA	NA	NA	NA	NA	NA	NA	NA	NA	NA	NA	NA	NA	NA	NA	NA	New (this study)	FMNH203774
FMNH203775	Lophuromys cf. cinereus	non-Ethiopian L. flavopunctatus	-3.33735	28.7558	2129	Itombwe	CD	2008	Female	Young adult	NA	NA	NA	NA	NA	NA	56.04	28.41	15.42	13.29	11.93	7.97	7.57	7	6.01	6.23	5.79	4.91	4.86	4.41	3.03	FMNH: 203775	New (this study)	FMNH203775
FMNH203783	Lophuromys cf. cinereus	non-Ethiopian L. flavopunctatus	-3.36878	29.0141	2896	Itombwe	CD	2008	Female	Adult	NA	NA	NA	NA	NA	NA	55.78	28.37	15.54	13.45	12.11	8.1	7.21	7.13	5.99	6.29	5.41	5.15	4.65	4.14	2.93	FMNH: 203783	New (this study)	FMNH203783
FMNH203785	Lophuromys cf. cinereus	non-Ethiopian L. flavopunctatus	-3.36878	29.0141	2896	Itombwe	CD	2008	Male	Old adult	NA	NA	NA	NA	NA	NA	56.8	28.9	15.68	13.68	12.52	7.75	7.11	7.24	6.26	6.44	5.53	5.4	5.04	4.35	2.94	FMNH: 203785	New (this study)	FMNH203785
FMNH203795	Lophuromys cf. cinereus	non-Ethiopian L. flavopunctatus	-3.33735	28.7558	2129	Itombwe	CD	NA	NA	NA	Yes	NA	NA	NA	NA	NA	NA	NA	NA	NA	NA	NA	NA	NA	NA	NA	NA	NA	NA	NA	NA	NA	New (this study)	FMNH203795
FMNH203800	Lophuromys cf. cinereus	non-Ethiopian L. flavopunctatus	-3.33735	28.7558	2129	Itombwe	CD	NA	NA	NA	Yes	NA	NA	NA	NA	NA	NA	NA	NA	NA	NA	NA	NA	NA	NA	NA	NA	NA	NA	NA	NA	NA	New (this study)	FMNH203800
FMNH203801	Lophuromys cf. cinereus	non-Ethiopian L. flavopunctatus	-2.88408	28.6588	1708	Itombwe	CD	NA	NA	NA	Yes	NA	NA	NA	NA	NA	NA	NA	NA	NA	NA	NA	NA	NA	NA	NA	NA	NA	NA	NA	NA	NA	New (this study)	FMNH203801
FMNH204060	Lophuromys cf. cinereus	non-Ethiopian L. flavopunctatus	-3.36878	29.0141	2896	Itombwe	CD	NA	NA	NA	Yes	NA	NA	MW464472	NA	NA	NA	NA	NA	NA	NA	NA	NA	NA	NA	NA	NA	NA	NA	NA	NA	NA	New (this study)	FMNH204060
FMNH204067	Lophuromys cf. cinereus	non-Ethiopian L. flavopunctatus	-3.33735	28.7558	2129	Itombwe	CD	2008	Female	Young adult	NA	NA	NA	NA	NA	NA	58.03	29.47	14.68	13	12.94	8.39	7.47	7.08	6.57	6.47	5.46	4.96	4.88	4.51	3.37	FMNH: 204067	New (this study)	FMNH204067
FMNH204069	Lophuromys cf. cinereus	non-Ethiopian L. flavopunctatus	-3.33735	28.7558	2129	Itombwe	CD	2008	Female	Old adult	NA	NA	NA	NA	NA	NA	57.12	28.99	15.8	13.49	12.57	8.51	7.17	7.21	6.35	6.1	5.54	4.93	5.3	3.99	3.46	FMNH: 204069	New (this study)	FMNH204069
FMNH204078	Lophuromys cf. cinereus	non-Ethiopian L. flavopunctatus	-3.36878	29.0141	2896	Itombwe	CD	2008	Female	Young adult	NA	NA	NA	NA	NA	NA	55.48	28.18	15.11	13.58	12.04	7.71	7.41	6.92	6.13	6.34	5.35	4.9	5.1	4	2.83	FMNH: 204078	New (this study)	FMNH204078
FMNH204081	Lophuromys cf. cinereus	non-Ethiopian L. flavopunctatus	-3.36878	29.0141	2896	Itombwe	CD	2008	Female	Old adult	NA	NA	NA	NA	NA	NA	57.34	29.39	15.74	13.38	12.38	8.28	7.6	7.19	6.42	6.51	5.86	5.13	5.02	4.22	3.26	FMNH: 204081	New (this study)	FMNH204081
FMNH227217	Lophuromys cf. cinereus	non-Ethiopian L. flavopunctatus	-2.3245	28.7407	2394	Kahuzi	CD	2007	Male	Old adult	NA	NA	NA	NA	NA	NA	56.13	28.25	15.75	13.18	11.93	8.24	7.1	6.84	6.93	6.43	5.54	4.74	4.94	3.74	3.14	FMNH: 227217	New (this study)	FMNH227217
FMNH227228	Lophuromys cf. cinereus	non-Ethiopian L. flavopunctatus	-2.25169	28.6756	2778	Kahuzi	CD	2007	Female	Adult	NA	NA	NA	NA	NA	NA	54.56	27.76	15.23	13.36	11.5	8.31	7.06	6.72	6.3	6.18	5.39	4.58	4.78	4.1	2.74	FMNH: 227228	New (this study)	FMNH227228
FMNH227301	Lophuromys cf. cinereus	non-Ethiopian L. flavopunctatus	-2.3245	28.7407	2394	Kahuzi	CD	2007	Male	Adult	NA	NA	NA	NA	NA	NA	57.06	29.15	15.08	13.12	12.41	8.38	7.52	6.86	6.6	6.2	5.4	4.91	4.96	4.27	2.88	FMNH: 227301	New (this study)	FMNH227301
FMNH227307	Lophuromys cf. cinereus	non-Ethiopian L. flavopunctatus	-2.25036	28.6794	2863	Kahuzi	CD	2007	Female	Adult	NA	NA	NA	NA	NA	NA	56.87	28.97	15.54	13.44	12.14	8.22	7.4	6.86	7.01	6.47	5.46	5.05	5.32	4.05	2.9	FMNH: 227307	New (this study)	FMNH227307
FMNH227309	Lophuromys cf. cinereus	non-Ethiopian L. flavopunctatus	-2.25244	28.6876	3099	Kahuzi	CD	2007	Female	Adult	NA	NA	NA	NA	NA	NA	54.28	27.72	15.21	13.08	12.11	7.79	7.31	7.14	5.84	6.48	5.57	4.96	4.7	4.15	2.63	FMNH: 227309	New (this study)	FMNH227309
FMNH227709	Lophuromys cf. cinereus	non-Ethiopian L. flavopunctatus	-2.23965	28.8117	1705	Centre	CD	2014	Female	Adult	NA	NA	NA	NA	NA	NA	57.13	29.12	15.19	13.39	12.46	8.2	7.47	6.87	6.44	6.43	5.5	5.19	5.12	4.12	3.06	FMNH: 227709	New (this study)	FMNH227709
FMNH227712	Lophuromys cf. cinereus	non-Ethiopian L. flavopunctatus	-2.27386	28.6651	2334	MtKahuzi	CD	2014	Male	Young adult	Yes	Yes	Yes	MW464479	MW464536	MW464598	53.41	27.45	14.66	12.79	11.57	7.83	7.27	6.67	6.11	6.16	5.16	4.62	4.87	3.94	2.92	FMNH: 227712	New (this study)	FMNH227712
FMNH227716	Lophuromys cf. cinereus	non-Ethiopian L. flavopunctatus	-2.27386	28.6651	2334	MtKahuzi	CD	2014	Female	Young adult	Yes	Yes	NA	NA	NA	NA		28.11	14.66	12.64	12.17	8.34	6.97	6.67	6.33	6	5.37	4.62	4.64	4.06	2.85	FMNH: 227716	New (this study)	FMNH227716
FMNH227720	Lophuromys cf. cinereus	non-Ethiopian L. flavopunctatus	-2.27386	28.6651	2334	MtKahuzi	CD	2014	Female	Adult	Yes	Yes	NA	NA	NA	NA	56.55	28.79	15.89	13.6	11.89	8.21	7.36	7.01	6.78	6.66	5.23	5.27	5.06	3.89	2.87	FMNH: 227720	New (this study)	FMNH227720
FMNH227723	Lophuromys cf. cinereus	non-Ethiopian L. flavopunctatus	-2.27386	28.6651	2334	MtKahuzi	CD	2014	Male	Young adult	Yes	Yes	Yes	NA	NA	NA	55.53	28.46	15.41	13.15	11.87	8.31	7.25	6.7	6.48	6.26	5.6	4.72	4.83	3.96	2.91	FMNH: 227723	New (this study)	FMNH227723
FMNH227728	Lophuromys cf. cinereus	non-Ethiopian L. flavopunctatus	-2.27386	28.6651	2334	MtKahuzi	CD	2014	Male	Young adult	Yes	Yes	Yes	MW464480	MW464537	MW464599	56.45	28.66	16.04	13.63	12.43	8.07	7.57	6.89	6.37	6.45	5.59	4.84	5.39	4.11	2.78	FMNH: 227728	New (this study)	FMNH227728
FMNH227730	Lophuromys cf. cinereus	non-Ethiopian L. flavopunctatus	-2.27386	28.6651	2334	MtKahuzi	CD	2014	Male	Young adult	NA	NA	NA	NA	NA	NA	54.34	28.1	14.33	12.87	12.18	7.84	7.07	6.38	6.54	7.09	5.75	4.69	4.74	4.21	2.9	FMNH: 227730	New (this study)	FMNH227730
FMNH227735	Lophuromys cf. cinereus	non-Ethiopian L. flavopunctatus	-2.27386	28.6651	2334	MtKahuzi	CD	2014	Male	Adult	NA	NA	NA	NA	NA	NA	58.14	29.96	15.26	13.12	12.59	9.1	7.32	6.67	6.77	6.44	5.63	4.88	5.08	4.31	2.78	FMNH: 227735	New (this study)	FMNH227735
FMNH227737	Lophuromys cf. cinereus	non-Ethiopian L. flavopunctatus	-2.25746	28.6741	2523	Kahuzi	CD	2014	Male	Young adult	NA	NA	NA	NA	NA	NA	54.38	27.81	15.15	12.63	11.78	7.85	7.26	6.73	6.76	6.2	5.33	4.82	4.74	3.55	2.81	FMNH: 227737	New (this study)	FMNH227737
FMNH227983	Lophuromys cf. cinereus	non-Ethiopian L. flavopunctatus	-2.23965	28.8117	1705	Centre	CD	2014	Male	Young adult	NA	NA	NA	NA	NA	NA		28.93	14.79	13.23	12.71	8.22	7.17	6.81	6.8	6.19	5.23	4.56	4.74	3.41	2.76	FMNH: 227983	New (this study)	FMNH227983
FMNH228007	Lophuromys cf. cinereus	non-Ethiopian L. flavopunctatus	-2.88408	28.6588	1708	Itombwe	CD	2010	Male	Young adult	NA	NA	NA	NA	NA	NA	57.34	29.34	14.61	12.97	12.62	8.38	7.34	7.07	6.24	6.66	5.36	4.84	5.11	4.18	3.07	FMNH: 228007	New (this study)	FMNH228007
FMNH228014	Lophuromys cf. cinereus	non-Ethiopian L. flavopunctatus	-2.88408	28.6588	1708	Itombwe	CD	2010	Male	Young adult	NA	NA	NA	NA	NA	NA	54.1	27.48	14.63	12.91	11.67	7.64	7.4	6.96	5.88	5.97	5.22	4.9	4.96	3.96	3.13	FMNH: 228014	New (this study)	FMNH228014
FMNH228080	Lophuromys cf. cinereus	non-Ethiopian L. flavopunctatus	-2.88367	28.6456	1419	Itombwe	CD	2010	Female	Young adult	NA	NA	NA	NA	NA	NA	51.04	26.21	13.71	12.48	11.07	6.98	6.72	6.59	5.8	6.04	5.15	5.19	4.56	3.58	2.46	FMNH: 228080	New (this study)	FMNH228080
FMNH228083	Lophuromys cf. cinereus	non-Ethiopian L. flavopunctatus	-2.88367	28.6456	1419	Itombwe	CD	2010	Male	Old adult	NA	NA	NA	NA	NA	NA	56.73	28.8	15.26	13.42	12.16	8.37	7.31	7.43	6.45	6.25	5.36	4.76	5.2	3.84	2.73	FMNH: 228083	New (this study)	FMNH228083
CRT064	Lophuromys dudui	non-Ethiopian L. flavopunctatus	0.5	24.16	419	Yaekela	CD	NA	NA	NA	Yes	NA	NA	NA	NA	NA	NA	NA	NA	NA	NA	NA	NA	NA	NA	NA	NA	NA	NA	NA	NA	NA	African Mammalia	CRT064
DD9617	Lophuromys dudui	non-Ethiopian L. flavopunctatus	0.5364	25.2176	427	Kisangani	CD	NA	NA	NA	Yes	NA	NA	NA	NA	NA	NA	NA	NA	NA	NA	NA	NA	NA	NA	NA	NA	NA	NA	NA	NA	NA	African Mammalia	DD9617
Hap136	Lophuromys dudui	non-Ethiopian L. flavopunctatus	0.5364	25.2176	427	Kisangani	CD	NA	NA	NA	Yes	NA	NA	NA	NA	NA	NA	NA	NA	NA	NA	NA	NA	NA	NA	NA	NA	NA	NA	NA	NA	NA	African Mammalia	DD9617
DD9628	Lophuromys dudui	non-Ethiopian L. flavopunctatus	0.5364	25.2176	427	Kisangani	CD	NA	NA	NA	Yes	NA	NA	NA	NA	NA	NA	NA	NA	NA	NA	NA	NA	NA	NA	NA	NA	NA	NA	NA	NA	NA	African Mammalia	DD9628
R26112	Lophuromys dudui	non-Ethiopian L. flavopunctatus	0.5364	25.2176	427	Kisangani	CD	NA	NA	NA	Yes	NA	NA	NA	NA	NA	NA	NA	NA	NA	NA	NA	NA	NA	NA	NA	NA	NA	NA	NA	NA	NA	African Mammalia	R26112
Hap133	Lophuromys dudui	non-Ethiopian L. flavopunctatus	1.16	23.44	473	Bomane	CD	NA	NA	NA	Yes	NA	NA	NA	NA	NA	NA	NA	NA	NA	NA	NA	NA	NA	NA	NA	NA	NA	NA	NA	NA	NA	African Mammalia	R27745
Z2556	Lophuromys dudui	non-Ethiopian L. flavopunctatus	0.28	25.33	435	Tshakala	CD	NA	NA	NA	Yes	NA	NA	NA	NA	NA	NA	NA	NA	NA	NA	NA	NA	NA	NA	NA	NA	NA	NA	NA	NA	NA	African Mammalia	Z2556
Hap129	Lophuromys dudui	non-Ethiopian L. flavopunctatus	-0.3019	20.8769	349	Baliko	CD	NA	NA	NA	Yes	NA	NA	NA	NA	NA	NA	NA	NA	NA	NA	NA	NA	NA	NA	NA	NA	NA	NA	NA	NA	NA	African Mammalia	BA417
Hap140	Lophuromys dudui	non-Ethiopian L. flavopunctatus	0.7969	24.4401	433	Yangambi	CD	NA	NA	NA	Yes	NA	NA	NA	NA	NA	NA	NA	NA	NA	NA	NA	NA	NA	NA	NA	NA	NA	NA	NA	NA	NA	African Mammalia	COB1029_JEU2
Hap141	Lophuromys dudui	non-Ethiopian L. flavopunctatus	0.7969	24.4401	433	Yangambi	CD	NA	NA	NA	Yes	NA	NA	NA	NA	NA	NA	NA	NA	NA	NA	NA	NA	NA	NA	NA	NA	NA	NA	NA	NA	NA	African Mammalia	COB819_JEU2
Hap143	Lophuromys dudui	non-Ethiopian L. flavopunctatus	0.7969	24.4401	433	Yangambi	CD	NA	NA	NA	Yes	NA	NA	NA	NA	NA	NA	NA	NA	NA	NA	NA	NA	NA	NA	NA	NA	NA	NA	NA	NA	NA	African Mammalia	COB977_MIX6
Hap142	Lophuromys dudui	non-Ethiopian L. flavopunctatus	0.7969	24.4401	433	Yangambi	CD	NA	NA	NA	Yes	NA	NA	NA	NA	NA	NA	NA	NA	NA	NA	NA	NA	NA	NA	NA	NA	NA	NA	NA	NA	NA	African Mammalia	COB997_JEU2
Hap130	Lophuromys dudui	non-Ethiopian L. flavopunctatus	1.16	23.44	473	Bomane	CD	NA	NA	NA	Yes	NA	NA	NA	NA	NA	NA	NA	NA	NA	NA	NA	NA	NA	NA	NA	NA	NA	NA	NA	NA	NA	African Mammalia	LEG1142
Hap134	Lophuromys dudui	non-Ethiopian L. flavopunctatus	0.02267	25.0188	463	Masako	CD	NA	NA	NA	Yes	NA	NA	NA	NA	NA	NA	NA	NA	NA	NA	NA	NA	NA	NA	NA	NA	NA	NA	NA	NA	NA	African Mammalia	LEG121
Hap131	Lophuromys dudui	non-Ethiopian L. flavopunctatus	0.02267	25.0188	463	Masako	CD	NA	NA	NA	Yes	NA	NA	NA	NA	NA	NA	NA	NA	NA	NA	NA	NA	NA	NA	NA	NA	NA	NA	NA	NA	NA	African Mammalia	LEG38
Hap139	Lophuromys dudui	non-Ethiopian L. flavopunctatus	0.02267	25.0188	463	Masako	CD	NA	NA	NA	Yes	NA	NA	NA	NA	NA	NA	NA	NA	NA	NA	NA	NA	NA	NA	NA	NA	NA	NA	NA	NA	NA	African Mammalia	LEG58
Hap132	Lophuromys dudui	non-Ethiopian L. flavopunctatus	0.02267	25.0188	463	Masako	CD	NA	NA	NA	Yes	NA	NA	NA	NA	NA	NA	NA	NA	NA	NA	NA	NA	NA	NA	NA	NA	NA	NA	NA	NA	NA	African Mammalia	LEG939
Hap127	Lophuromys dudui	non-Ethiopian L. flavopunctatus	NA	NA		NA	MZ	NA	NA	NA	Yes	NA	NA	NA	NA	NA	NA	NA	NA	NA	NA	NA	NA	NA	NA	NA	NA	NA	NA	NA	NA	NA	African Mammalia	MO16
Hap128	Lophuromys dudui	non-Ethiopian L. flavopunctatus	NA	NA		NA	MZ	NA	NA	NA	Yes	NA	NA	NA	NA	NA	NA	NA	NA	NA	NA	NA	NA	NA	NA	NA	NA	NA	NA	NA	NA	NA	African Mammalia	MO63
N27745	Lophuromys dudui	non-Ethiopian L. flavopunctatus	NA	NA		NA	NA	NA	NA	NA	Yes	NA	NA	NA	NA	NA	NA	NA	NA	NA	NA	NA	NA	NA	NA	NA	NA	NA	NA	NA	NA	NA	African Mammalia	N27745
PK301	Lophuromys dudui	non-Ethiopian L. flavopunctatus	-0.14052	29.4387	2878	Tshiabirimu	CD	NA	NA	NA	Yes	NA	NA	NA	NA	NA	NA	NA	NA	NA	NA	NA	NA	NA	NA	NA	NA	NA	NA	NA	NA	NA	African Mammalia	PK301
PK341	Lophuromys dudui	non-Ethiopian L. flavopunctatus	-0.14052	29.4387	2878	Tshiabirimu	CD	NA	NA	NA	Yes	NA	NA	NA	NA	NA	NA	NA	NA	NA	NA	NA	NA	NA	NA	NA	NA	NA	NA	NA	NA	NA	African Mammalia	PK341
PK360	Lophuromys dudui	non-Ethiopian L. flavopunctatus	-0.14052	29.4387	2878	Tshiabirimu	CD	NA	NA	NA	Yes	NA	NA	NA	NA	NA	NA	NA	NA	NA	NA	NA	NA	NA	NA	NA	NA	NA	NA	NA	NA	NA	African Mammalia	PK360
PK418	Lophuromys dudui	non-Ethiopian L. flavopunctatus	-0.14052	29.4387	2878	Tshiabirimu	CD	NA	NA	NA	Yes	NA	NA	NA	NA	NA	NA	NA	NA	NA	NA	NA	NA	NA	NA	NA	NA	NA	NA	NA	NA	NA	African Mammalia	PK418
PK449	Lophuromys dudui	non-Ethiopian L. flavopunctatus	-0.14052	29.4387	2878	Tshiabirimu	CD	NA	NA	NA	Yes	NA	NA	NA	NA	NA	NA	NA	NA	NA	NA	NA	NA	NA	NA	NA	NA	NA	NA	NA	NA	NA	African Mammalia	PK449
LIK20	Lophuromys dudui	non-Ethiopian L. flavopunctatus	NA	NA		NA	NA	NA	NA	NA	Yes	NA	NA	NA	NA	NA	NA	NA	NA	NA	NA	NA	NA	NA	NA	NA	NA	NA	NA	NA	NA	NA	GenBank	MN597473
LIK96	Lophuromys dudui	non-Ethiopian L. flavopunctatus	NA	NA		NA	NA	NA	NA	NA	Yes	NA	NA	NA	NA	NA	NA	NA	NA	NA	NA	NA	NA	NA	NA	NA	NA	NA	NA	NA	NA	NA	GenBank	MN597528
LIK135	Lophuromys dudui	non-Ethiopian L. flavopunctatus	NA	NA		NA	NA	NA	NA	NA	Yes	NA	NA	NA	NA	NA	NA	NA	NA	NA	NA	NA	NA	NA	NA	NA	NA	NA	NA	NA	NA	NA	GenBank	MN597558
LIK181	Lophuromys dudui	non-Ethiopian L. flavopunctatus	NA	NA		NA	NA	NA	NA	NA	Yes	NA	NA	NA	NA	NA	NA	NA	NA	NA	NA	NA	NA	NA	NA	NA	NA	NA	NA	NA	NA	NA	GenBank	MN597585
LIK218	Lophuromys dudui	non-Ethiopian L. flavopunctatus	NA	NA		NA	NA	NA	NA	NA	Yes	NA	NA	NA	NA	NA	NA	NA	NA	NA	NA	NA	NA	NA	NA	NA	NA	NA	NA	NA	NA	NA	GenBank	MN597616
LIK246	Lophuromys dudui	non-Ethiopian L. flavopunctatus	NA	NA		NA	NA	NA	NA	NA	Yes	NA	NA	NA	NA	NA	NA	NA	NA	NA	NA	NA	NA	NA	NA	NA	NA	NA	NA	NA	NA	NA	GenBank	MN597643
LIK272	Lophuromys dudui	non-Ethiopian L. flavopunctatus	NA	NA		NA	NA	NA	NA	NA	Yes	NA	NA	NA	NA	NA	NA	NA	NA	NA	NA	NA	NA	NA	NA	NA	NA	NA	NA	NA	NA	NA	GenBank	MN597662
LIK284	Lophuromys dudui	non-Ethiopian L. flavopunctatus	NA	NA		NA	NA	NA	NA	NA	Yes	NA	NA	NA	NA	NA	NA	NA	NA	NA	NA	NA	NA	NA	NA	NA	NA	NA	NA	NA	NA	NA	GenBank	MN597672
LIK293	Lophuromys dudui	non-Ethiopian L. flavopunctatus	NA	NA		NA	NA	NA	NA	NA	Yes	NA	NA	NA	NA	NA	NA	NA	NA	NA	NA	NA	NA	NA	NA	NA	NA	NA	NA	NA	NA	NA	GenBank	MN597681
LIK301	Lophuromys dudui	non-Ethiopian L. flavopunctatus	NA	NA		NA	NA	NA	NA	NA	Yes	NA	NA	NA	NA	NA	NA	NA	NA	NA	NA	NA	NA	NA	NA	NA	NA	NA	NA	NA	NA	NA	GenBank	MN597688
LIK306	Lophuromys dudui	non-Ethiopian L. flavopunctatus	NA	NA		NA	NA	NA	NA	NA	Yes	NA	NA	NA	NA	NA	NA	NA	NA	NA	NA	NA	NA	NA	NA	NA	NA	NA	NA	NA	NA	NA	GenBank	MN597692
LIK315	Lophuromys dudui	non-Ethiopian L. flavopunctatus	NA	NA		NA	NA	NA	NA	NA	Yes	NA	NA	NA	NA	NA	NA	NA	NA	NA	NA	NA	NA	NA	NA	NA	NA	NA	NA	NA	NA	NA	GenBank	MN597701
CRT352	Lophuromys dudui	non-Ethiopian L. flavopunctatus	1.16	23.44	473	Bomane	CD	NA	NA	NA	Yes	NA	NA	NA	NA	NA	NA	NA	NA	NA	NA	NA	NA	NA	NA	NA	NA	NA	NA	NA	NA	NA	GenBank	MN616977
CRT471	Lophuromys dudui	non-Ethiopian L. flavopunctatus	1.16	23.44	473	Bomane	CD	NA	NA	NA	Yes	NA	NA	NA	NA	NA	NA	NA	NA	NA	NA	NA	NA	NA	NA	NA	NA	NA	NA	NA	NA	NA	GenBank	MN616979
FMNH149526	Lophuromys dudui	non-Ethiopian L. flavopunctatus	1.57037	29.4145	931	Ituri	CD	NA	NA	NA	Yes	NA	NA	MW464455	NA	NA	NA	NA	NA	NA	NA	NA	NA	NA	NA	NA	NA	NA	NA	NA	NA	NA	New (this study)	FMNH149526
FMNH149530	Lophuromys dudui	non-Ethiopian L. flavopunctatus	-1.4166	28.5833	1346	Epulu	CD	1991	Female	Adult	NA	NA	NA	NA	NA	NA	53.04	28.01	13.74	12.21	12.18	8.23	6.92	6.67	6.46	5.71	5.33	4.78	4.77	3.7	2.75	FMNH: 149530	New (this study)	FMNH149530
FMNH149536	Lophuromys dudui	non-Ethiopian L. flavopunctatus	-1.4166	28.5833	1346	Epulu	CD	1991	Male	Young adult	Yes	Yes	Yes	MW464456	MW464548	MW464579	55.56	28.24	14.49	12.74	11.75	8.12	7.53	6.8	6.5	6.17	5.4	4.77	4.87	4.05	2.91	FMNH: 149536	New (this study)	FMNH149536
FMNH149538	Lophuromys dudui	non-Ethiopian L. flavopunctatus	-1.4166	28.5833	1346	Epulu	CD	1991	Male	Young adult	NA	NA	NA	NA	NA	NA	50.83	25.82	13.68	12.4	10.97	7.43	7.15	6.55	5.58	5.63	5.04	4.53	4.53	3.71	2.78	FMNH: 149538	New (this study)	FMNH149538
FMNH149539	Lophuromys dudui	non-Ethiopian L. flavopunctatus	-1.4166	28.5833	1346	Epulu	CD	1991	Female	Young adult	NA	NA	NA	NA	NA	NA	50.63	25.93	13.69	12.15	10.6	7.72	7.04	6.62	6.1	5.38	4.91	4.34	4.64	3.65	2.85	FMNH: 149539	New (this study)	FMNH149539
FMNH149540	Lophuromys dudui	non-Ethiopian L. flavopunctatus	-1.4166	28.5833	1346	Epulu	CD	1991	Male	Young adult	NA	NA	NA	NA	NA	NA	52.51	26.54	12.81	12.08	11.15	7.46	7.22	6.27	6.13	5.85	5.36	4.62	4.45	4.08	2.88	FMNH: 149540	New (this study)	FMNH149540
FMNH149541	Lophuromys dudui	non-Ethiopian L. flavopunctatus	-1.4166	28.5833	1346	Epulu	CD	1991	Female	Young adult	Yes	Yes	NA	NA	NA	NA	54.11	27.7	13.91	12.04	11.96	7.92	6.69	6.42	6.24	5.57	5.12	4.6	4.57	3.86	2.91	FMNH: 149541	New (this study)	FMNH149541
FMNH149545	Lophuromys dudui	non-Ethiopian L. flavopunctatus	-1.4166	28.5833	1346	Epulu	CD	1991	Male	Adult	NA	NA	NA	NA	NA	NA	54.83	27.93	14.83	12.74	12.04	8.14	7.06	6.84	6.19	5.81	4.96	4.6	4.99	3.79	2.86	FMNH: 149545	New (this study)	FMNH149545
FMNH188870	Lophuromys dudui	non-Ethiopian L. flavopunctatus	-0.10628	29.4381	2491	Tshiabirimu	CD	2004	Male	Young adult	NA	NA	NA	NA	NA	NA	54.57	27.65	14.65	13.23	11.39	7.94	7.22	6.75	6.74	5.94	5.35	5	4.77	3.91	2.77	FMNH: 188870	New (this study)	FMNH188870
FMNH188871	Lophuromys dudui	non-Ethiopian L. flavopunctatus	-0.10628	29.4381	2491	Tshiabirimu	CD	2004	Male	Adult	NA	NA	NA	NA	NA	NA	54.88	28.2	14.5	13.18	11.35	8.52	7.4	6.84	7.04	6.31	5.16	4.73	4.73	4.04	2.89	FMNH: 188871	New (this study)	FMNH188871
FMNH188872	Lophuromys dudui	non-Ethiopian L. flavopunctatus	-0.10442	29.4405	2488	Tshiabirimu	CD	2004	Male	Adult	NA	NA	NA	NA	NA	NA	54.27	27.45	14.77	13.34	11.51	7.99	7.25	6.82	6.78	6.22	5.54	4.8	4.83	3.74	2.99	FMNH: 188872	New (this study)	FMNH188872
FMNH188873	Lophuromys dudui	non-Ethiopian L. flavopunctatus	-0.10442	29.4405	2488	Tshiabirimu	CD	2004	Male	Old adult	NA	NA	NA	NA	NA	NA	55.13	28.26	14.43	12.75	12.31	8.37	7.07	6.63	6.31	6.19	5.3	4.68	4.83	3.99	2.95	FMNH: 188873	New (this study)	FMNH188873
FMNH188880	Lophuromys dudui	non-Ethiopian L. flavopunctatus	-0.12322	29.4461	2708	Tshiabirimu	CD	2004	Female	Adult	NA	NA	NA	NA	NA	NA	56.26	28.7	14.92	13.3	12.55	8.11	7.37	6.94	6.85	6.02	5.63	4.85	4.72	3.37	2.82	FMNH: 188880	New (this study)	FMNH188880
FMNH188882	Lophuromys dudui	non-Ethiopian L. flavopunctatus	-0.12322	29.4461	2708	Tshiabirimu	CD	2004	Male	Young adult	NA	NA	NA	NA	NA	NA	52.6	26.54	14.13	12.6	11.43	7.33	7.01	6.65	6.04	5.67	5.12	4.96	4.61	3.61	2.54	FMNH: 188882	New (this study)	FMNH188882
FMNH188889	Lophuromys dudui	non-Ethiopian L. flavopunctatus	-0.14052	29.4387	2878	Tshiabirimu	CD	2004	Male	Young adult	NA	NA	NA	NA	NA	NA	52.62	26.86	14.48	12.46	11.66	7.73	7.15	6.7	6.25	5.91	5.2	4.7	4.73	3.62	2.86	FMNH: 188889	New (this study)	FMNH188889
FMNH188899	Lophuromys dudui	non-Ethiopian L. flavopunctatus	-0.14052	29.4387	2878	Tshiabirimu	CD	2004	Male	Old adult	NA	NA	NA	NA	NA	NA	53.97	28.17	14.92	12.5	11.93	8.03	7	6.98	6.38	5.87	5.43	4.93	4.95	3.74	2.87	FMNH: 188899	New (this study)	FMNH188899
FMNH188906	Lophuromys dudui	non-Ethiopian L. flavopunctatus	-0.14052	29.4387	2878	Tshiabirimu	CD	2004	Male	Young adult	NA	NA	NA	NA	NA	NA	53.83	27.38	14.83	12.91	11.92	7.57	7.21	6.7	6.17	5.87	5.12	4.73	5.04	3.54	2.82	FMNH: 188906	New (this study)	FMNH188906
FMNH188910	Lophuromys dudui	non-Ethiopian L. flavopunctatus	-0.14052	29.4387	2878	Tshiabirimu	CD	2004	Female	Young adult	NA	NA	NA	NA	NA	NA	53.66	27.14	14.75	12.94	11.64	7.56	6.91	6.59	6.05	5.96	5.11	4.72	4.8	3.86	2.62	FMNH: 188910	New (this study)	FMNH188910
FMNH188915	Lophuromys dudui	non-Ethiopian L. flavopunctatus	-0.14052	29.4387	2878	Tshiabirimu	CD	2004	Female	Old adult	NA	NA	NA	NA	NA	NA	54.17	27.79	14.32	12.22	12.07	8.07	6.86	6.87	6.4	5.85	5.49	4.57	4.94	4.02	2.91	FMNH: 188915	New (this study)	FMNH188915
FMNH188924	Lophuromys dudui	non-Ethiopian L. flavopunctatus	-0.14052	29.4387	2878	Tshiabirimu	CD	2004	Male	Adult	NA	NA	NA	NA	NA	NA	55.81	28.49	15.2	13.1	12.18	7.95	6.94	6.73	6.38	6.05	5.37	5.12	4.87	3.88	2.87	FMNH: 188924	New (this study)	FMNH188924
FMNH188927	Lophuromys dudui	non-Ethiopian L. flavopunctatus	-0.14052	29.4387	2878	Tshiabirimu	CD	2004	Female	Old adult	NA	NA	NA	NA	NA	NA	51.47	26.25	14.59	12.91	10.95	7.48	6.85	7.21	6.06	6.28	5.09	5.01	4.82	3.46	2.83	FMNH: 188927	New (this study)	FMNH188927
FMNH188929	Lophuromys dudui	non-Ethiopian L. flavopunctatus	-0.14052	29.4387	2878	Tshiabirimu	CD	2004	Male	Old adult	NA	NA	NA	NA	NA	NA	52.39	26.48	14.97	13.31	11.27	7.16	7.09	7.11	6.31	6.18	4.88	5.17	4.92	3.32	2.7	FMNH: 188929	New (this study)	FMNH188929
FMNH188931	Lophuromys dudui	non-Ethiopian L. flavopunctatus	-0.14052	29.4387	2878	Tshiabirimu	CD	2004	Female	Young adult	NA	NA	NA	NA	NA	NA	53	27.16	14.08	12.48	11.69	7.49	6.7	6.69	5.85	6.03	5.38	4.92	4.67	3.91	2.86	FMNH: 188931	New (this study)	FMNH188931
FMNH188936	Lophuromys dudui	non-Ethiopian L. flavopunctatus	-0.14052	29.4387	2878	Tshiabirimu	CD	2004	Female	Old adult	NA	NA	NA	NA	NA	NA	56.05	28.33	15.18	13.25	12.1	8.34	7.18	7.06	6.57	6.14	5.78	4.6	5.09	3.74	3.01	FMNH: 188936	New (this study)	FMNH188936
FMNH29866	Lophuromys dudui	non-Ethiopian L. flavopunctatus	1.43499	29.8443	923	Irumu	CD	1924	Male	Old adult	NA	NA	NA	NA	NA	NA	52.64	26.94	14.2	12.13	11.84	7.73	6.71	6.31	6.26	5.8	5.25	4.5	4.39	3.64	2.79	FMNH: 29866	New (this study)	FMNH29866
FMNH29868	Lophuromys dudui	non-Ethiopian L. flavopunctatus	1.43499	29.8443	923	Irumu	CD	1924	Female	Adult	NA	NA	NA	NA	NA	NA	50.84	25.88	14.2	12.1	10.85	7.56	6.79	6.7	5.87	5.56	4.86	4.27	4.53	3.89	2.84	FMNH: 29868	New (this study)	FMNH29868
FMNH29869	Lophuromys dudui	non-Ethiopian L. flavopunctatus	1.43499	29.8443	923	Irumu	CD	1924	Male	Young adult	NA	NA	NA	NA	NA	NA	50.81	26.16	13.42	12.08	11.31	7.47	6.8	6.15	5.84	5.36	4.85	4.42	4.58	3.64	2.66	FMNH: 29869	New (this study)	FMNH29869
FMNH29870	Lophuromys dudui	non-Ethiopian L. flavopunctatus	1.43499	29.8443	923	Irumu	CD	1924	Female	Young adult	NA	NA	NA	NA	NA	NA	51.05	26.2	13.06	11.85	11.02	7.72	6.83	6.24	6.11	5.68	4.99	4.56	4.5	3.87	2.62	FMNH: 29870	New (this study)	FMNH29870
FMNH29871	Lophuromys dudui	non-Ethiopian L. flavopunctatus	1.43499	29.8443	923	Irumu	CD	1924	Female	Adult	NA	NA	NA	NA	NA	NA	51.8	26.68	14.22	11.87	11.34	7.57	6.63	6.46	6.3	5.81	4.91	4.74	4.76	3.8	2.75	FMNH: 29871	New (this study)	FMNH29871
FMNH29872	Lophuromys dudui	non-Ethiopian L. flavopunctatus	1.43499	29.8443	923	Irumu	CD	1924	Male	Adult	NA	NA	NA	NA	NA	NA	51.84	26.55	13.34	12.37	11.02	7.63	6.64	6.19	6.07	5.56	4.86	4.55	4.36	3.73	2.52	FMNH: 29872	New (this study)	FMNH29872
RUCAx10323	Lophuromys kilonzoi	non-Ethiopian L. flavopunctatus	-5.0295	38.6033	1184	Usambara	TZ	NA	NA	NA	Yes	NA	NA	NA	NA	NA	NA	NA	NA	NA	NA	NA	NA	NA	NA	NA	NA	NA	NA	NA	NA	NA	African Mammalia	RUCAx10323
RUCAx12278	Lophuromys kilonzoi	non-Ethiopian L. flavopunctatus	-6.53	37.4	381	Morningside	TZ	NA	NA	NA	Yes	NA	NA	NA	NA	NA	NA	NA	NA	NA	NA	NA	NA	NA	NA	NA	NA	NA	NA	NA	NA	NA	African Mammalia	RUCAx12278
RUCAx3760	Lophuromys kilonzoi	non-Ethiopian L. flavopunctatus	-6.53	37.4	381	Morningside	TZ	NA	NA	NA	Yes	NA	NA	NA	NA	NA	NA	NA	NA	NA	NA	NA	NA	NA	NA	NA	NA	NA	NA	NA	NA	NA	African Mammalia	RUCAx3760
RUCAx979	Lophuromys kilonzoi	non-Ethiopian L. flavopunctatus	-5.0295	38.6033	1184	Usambara	TZ	NA	NA	NA	Yes	NA	NA	NA	NA	NA	NA	NA	NA	NA	NA	NA	NA	NA	NA	NA	NA	NA	NA	NA	NA	NA	African Mammalia	RUCAx979
TZ10322	Lophuromys kilonzoi	non-Ethiopian L. flavopunctatus	-6.37917	36.9361	1926	Ukaguru	TZ	NA	NA	NA	Yes	NA	NA	NA	NA	NA	NA	NA	NA	NA	NA	NA	NA	NA	NA	NA	NA	NA	NA	NA	NA	NA	African Mammalia	TZ10322
TZ7927	Lophuromys kilonzoi	non-Ethiopian L. flavopunctatus	-4.76023	38.2982	1693	Magamba	TZ	NA	NA	NA	Yes	NA	NA	NA	NA	NA	NA	NA	NA	NA	NA	NA	NA	NA	NA	NA	NA	NA	NA	NA	NA	NA	African Mammalia	TZ7927
KY595870	Lophuromys kilonzoi	non-Ethiopian L. flavopunctatus	-5.1	38.6	1059	Usambara	TZ	NA	NA	NA	Yes	NA	NA	NA	NA	NA	NA	NA	NA	NA	NA	NA	NA	NA	NA	NA	NA	NA	NA	NA	NA	NA	GenBank	KY595870
T8x367	Lophuromys kilonzoi	non-Ethiopian L. flavopunctatus	-5.0295	38.6033	1184	Usambara	TZ	NA	NA	NA	Yes	NA	NA	NA	NA	NA	NA	NA	NA	NA	NA	NA	NA	NA	NA	NA	NA	NA	NA	NA	NA	NA	GenBank	KY595870
KY595870x	Lophuromys kilonzoi	non-Ethiopian L. flavopunctatus	-5.1	38.6	1059	Usambara	TZ	NA	NA	NA	Yes	NA	NA	NA	NA	NA	NA	NA	NA	NA	NA	NA	NA	NA	NA	NA	NA	NA	NA	NA	NA	NA	GenBank	KY595870x
KY595871	Lophuromys kilonzoi	non-Ethiopian L. flavopunctatus	-5.1	38.6	1059	Usambara	TZ	NA	NA	NA	Yes	NA	NA	NA	NA	NA	NA	NA	NA	NA	NA	NA	NA	NA	NA	NA	NA	NA	NA	NA	NA	NA	GenBank	KY595871
T8x369	Lophuromys kilonzoi	non-Ethiopian L. flavopunctatus	-5.0295	38.6033	1184	Usambara	TZ	NA	NA	NA	Yes	NA	NA	NA	NA	NA	NA	NA	NA	NA	NA	NA	NA	NA	NA	NA	NA	NA	NA	NA	NA	NA	GenBank	KY595871
KY595872	Lophuromys kilonzoi	non-Ethiopian L. flavopunctatus	-5.1	38.6	1059	Usambara	TZ	NA	NA	NA	Yes	NA	NA	NA	NA	NA	NA	NA	NA	NA	NA	NA	NA	NA	NA	NA	NA	NA	NA	NA	NA	NA	GenBank	KY595872
T8x370	Lophuromys kilonzoi	non-Ethiopian L. flavopunctatus	-5.0295	38.6033	1184	Usambara	TZ	NA	NA	NA	Yes	NA	NA	NA	NA	NA	NA	NA	NA	NA	NA	NA	NA	NA	NA	NA	NA	NA	NA	NA	NA	NA	GenBank	KY595872
KY595891	Lophuromys kilonzoi	non-Ethiopian L. flavopunctatus	-5.3778	37.4803	1035	Kiberashi	TZ	NA	NA	NA	Yes	NA	NA	NA	NA	NA	NA	NA	NA	NA	NA	NA	NA	NA	NA	NA	NA	NA	NA	NA	NA	NA	GenBank	KY595891
TZ27752	Lophuromys kilonzoi	non-Ethiopian L. flavopunctatus	-5.3778	37.4803	1035	Kiberashi	TZ	NA	NA	NA	Yes	NA	NA	NA	NA	NA	NA	NA	NA	NA	NA	NA	NA	NA	NA	NA	NA	NA	NA	NA	NA	NA	GenBank	KY595891
KY595894	Lophuromys kilonzoi	non-Ethiopian L. flavopunctatus	-6.8337	36.572	1913	Rubeho	TZ	NA	NA	NA	Yes	NA	NA	NA	NA	NA	NA	NA	NA	NA	NA	NA	NA	NA	NA	NA	NA	NA	NA	NA	NA	NA	GenBank	KY595894
KY595895	Lophuromys kilonzoi	non-Ethiopian L. flavopunctatus	-6.8337	36.572	1913	Rubeho	TZ	NA	NA	NA	Yes	NA	NA	NA	NA	NA	NA	NA	NA	NA	NA	NA	NA	NA	NA	NA	NA	NA	NA	NA	NA	NA	GenBank	KY595895
FMNH147292	Lophuromys kilonzoi	non-Ethiopian L. flavopunctatus	-5.06667	38.4167	1177	WUsambara	TZ	1991	Male	Adult	NA	NA	NA	NA	NA	NA	55.54	28.47	15.11	12.57	12.21	8.12	7.34	6.88	6.36	6.25	5.22	4.91	5.04	3.98	2.94	FMNH: 147292	New (this study)	FMNH147292
FMNH147293	Lophuromys kilonzoi	non-Ethiopian L. flavopunctatus	-5.06667	38.4167	1177	WUsambara	TZ	1991	Male	Young adult	Yes	Yes	NA	NA	NA	NA		28.05	14.29	12.98	11.65	7.5	7.64	6.89	6.26	6.39	5.38	5.35	4.84	3.94	3.01	FMNH: 147293	New (this study)	FMNH147293
FMNH147294	Lophuromys kilonzoi	non-Ethiopian L. flavopunctatus	-5.06667	38.4167	1177	WUsambara	TZ	1991	Male	Adult	NA	NA	NA	NA	NA	NA	55.36	28	14.33	12.72	12.12	7.71	7.02	6.65	6.15	6.21	5.12	5.03	4.82	4.11	3.03	FMNH: 147294	New (this study)	FMNH147294
FMNH147298	Lophuromys kilonzoi	non-Ethiopian L. flavopunctatus	-5.06667	38.4167	1177	WUsambara	TZ	1991	Female	Young adult	NA	NA	NA	NA	NA	NA	53.86	27.12	14.04	12.83	10.99	7.61	7.43	6.54	6.17	6.11	5.35	4.99	4.74	4.27	2.73	FMNH: 147298	New (this study)	FMNH147298
FMNH147299	Lophuromys kilonzoi	non-Ethiopian L. flavopunctatus	-5.06667	38.4333	1112	WUsambara	TZ	1991	Male	Young adult	NA	NA	NA	NA	NA	NA	55.04	28.16	14.39	12.61	11.47	7.9	7.24	6.55	6.31	5.93	5.31	5	5.13	4.08	2.83	FMNH: 147299	New (this study)	FMNH147299
FMNH147301	Lophuromys kilonzoi	non-Ethiopian L. flavopunctatus	-5.06667	38.4333	1112	Usambara	TZ	1991	Female	Old adult	Yes	Yes	Yes	MW464447	MW464566	MW464578	60.03	30.67	16.25	13.5	12.9	8.6	7.47	7.05	6.89	6.28	5.5	5.13	5.25	4.16	3.24	FMNH: 147301	New (this study)	FMNH147301
FMNH147302	Lophuromys kilonzoi	non-Ethiopian L. flavopunctatus	-5.06667	38.4333	1112	Usambara	TZ	1991	Male	Adult	Yes	Yes	Yes	NA	NA	NA	60.06	30.53	15.99	12.98	13.02	8.49	7.34	7.24	6.79	6.51	5.41	5.27	5.34	4.18	3.27	FMNH: 147302	New (this study)	FMNH147302
FMNH147303	Lophuromys kilonzoi	non-Ethiopian L. flavopunctatus	-5.06667	38.6167	977	EUsambara	TZ	1991	Female	Old adult	NA	NA	NA	NA	NA	NA	60.09	30	16.06	13.08	13.09	8.5	7.72	7.45	6.39	6.74	5.47	5.08	5.52	4.6	3.3	FMNH: 147303	New (this study)	FMNH147303
FMNH150172	Lophuromys kilonzoi	non-Ethiopian L. flavopunctatus	-5.06667	38.6	1108	EUsambara	TZ	1992	Female	Young adult	NA	NA	NA	NA	NA	NA		27.75	14.56	12.82	11.66	7.74	7.24	6.86	6.16	6.27	5.37	4.79	4.99	4.05	2.98	FMNH: 150172	New (this study)	FMNH150172
FMNH150174	Lophuromys kilonzoi	non-Ethiopian L. flavopunctatus	-5.06667	38.6	1108	EUsambara	TZ	1992	Female	Adult	NA	NA	NA	NA	NA	NA		29.12	15.86	12.91	12.71	8.46	7.03	7.05	6.25	6.62	5.56	4.84	5.12	4.4	3.25	FMNH: 150174	New (this study)	FMNH150174
FMNH150177	Lophuromys kilonzoi	non-Ethiopian L. flavopunctatus	-5.06667	38.6	1108	EUsambara	TZ	1992	Female	Adult	NA	NA	NA	NA	NA	NA	57.95	29.29	15.36	13.08	12.65	8.32	7.05	6.85	6.6	6.22	5.58	4.79	4.97	4.16	3.01	FMNH: 150177	New (this study)	FMNH150177
FMNH150179	Lophuromys kilonzoi	non-Ethiopian L. flavopunctatus	-5.06667	38.6	1108	EUsambara	TZ	1992	Male	Young adult	NA	NA	NA	NA	NA	NA	55.4	28.08	14.14	13.02	11.61	7.88	7.47	6.59	6.17	6.33	5.47	4.91	4.77	4.42	3.02	FMNH: 150179	New (this study)	FMNH150179
FMNH150180	Lophuromys kilonzoi	non-Ethiopian L. flavopunctatus	-5.06667	38.6	1108	Usambara	TZ	1992	Male	Adult	Yes	NA	Yes	MW464450	NA	MW464580	58.52	29.68	15.45	13.09	12.58	8.41	7.65	7.07	6.57	6.83	5.45	4.93	4.97	4.43	3.37	FMNH: 150180	New (this study)	FMNH150180
FMNH150181	Lophuromys kilonzoi	non-Ethiopian L. flavopunctatus	-5.06667	38.6	1108	EUsambara	TZ	1992	Female	Old adult	NA	NA	NA	NA	NA	NA	60.25	30.78	15.98	13.24	12.98	9.32	7.83	7.43	6.67	6.89	5.48	4.99	5.41	4.67	3.42	FMNH: 150181	New (this study)	FMNH150181
FMNH150188	Lophuromys kilonzoi	non-Ethiopian L. flavopunctatus	-5.1	38.6	1059	EUsambara	TZ	1992	Male	Old adult	NA	NA	NA	NA	NA	NA	59.68	30.5	16.18	13.33	12.96	8.98	7.4	7.12	6.47	6.87	5.78	4.93	5.4	4.71	3.28	FMNH: 150188	New (this study)	FMNH150188
FMNH150189	Lophuromys kilonzoi	non-Ethiopian L. flavopunctatus	-5.1	38.6	1059	EUsambara	TZ	1992	Female	Adult	NA	NA	NA	NA	NA	NA	60.16	30.42	15.78	13.48	13.27	8.8	7.74	6.85	6.69	6.98	5.78	4.88	5.3	4.35	2.98	FMNH: 150189	New (this study)	FMNH150189
FMNH150192	Lophuromys kilonzoi	non-Ethiopian L. flavopunctatus	-5.03333	38.6167	965	EUsambara	TZ	1992	Female	Young adult	NA	NA	NA	NA	NA	NA	57.06	28.96	15.66	13.62	12.3	7.97	7.35	7.24	6.53	6.65	5.18	5.13	4.99	4.12	3.21	FMNH: 150192	New (this study)	FMNH150192
FMNH150193	Lophuromys kilonzoi	non-Ethiopian L. flavopunctatus	-5.03333	38.6167	965	EUsambara	TZ	1992	Female	Adult	Yes	Yes	Yes	NA	NA	NA	59.58	30.18	15.92	13.05	12.73	8.43	7.49	7.34	6.24	6.65	5.4	5.21	5.52	4.48	3.45	FMNH: 150193	New (this study)	FMNH150193
FMNH150197	Lophuromys kilonzoi	non-Ethiopian L. flavopunctatus	-5.1	38.6	1059	EUsambara	TZ	1992	Female	Old adult	NA	NA	NA	NA	NA	NA	57.8	29.23	16.16	13.23	12.28	8.89	7.13	7.29	6.48	6.45	5.3	4.7	5.39	4.34	3.39	FMNH: 150197	New (this study)	FMNH150197
FMNH150200	Lophuromys kilonzoi	non-Ethiopian L. flavopunctatus	-5.1	38.6	1059	Usambara	TZ	1992	Male	Adult	Yes	Yes	NA	NA	NA	NA	52.45	26.96	14.55	12.58	11.09	7.92	6.84	6.72	6.13	6.09	5.02	4.61	4.63	3.82	3.06	FMNH: 150200	New (this study)	FMNH150200
FMNH150203	Lophuromys kilonzoi	non-Ethiopian L. flavopunctatus	-5.06667	38.4167	1177	Usambara	TZ	1992	Female	Adult	Yes	Yes	Yes	NA	NA	NA	57.68	29.54	15.43	13.18	12.7	8.3	7.11	6.94	6.56	6.4	5.43	4.98	5	3.8	3.14	FMNH: 150203	New (this study)	FMNH150203
FMNH150204	Lophuromys kilonzoi	non-Ethiopian L. flavopunctatus	-5.06667	38.4167	1177	WUsambara	TZ	1992	Male	Adult	NA	NA	NA	NA	NA	NA	56.14	28.53	15.25	12.55	12.49	8	6.81	6.75	6.33	6.09	5.15	4.97	4.73	4.11	3.01	FMNH: 150204	New (this study)	FMNH150204
FMNH150206	Lophuromys kilonzoi	non-Ethiopian L. flavopunctatus	-5.06667	38.6	1108	EUsambara	TZ	1992	Male	Adult	NA	NA	NA	NA	NA	NA	57.78	29.71	15.59	12.84	12.82	8.51	7.57	6.89	6.28	6.5	5.41	4.67	4.89	4.33	3.35	FMNH: 150206	New (this study)	FMNH150206
FMNH150207	Lophuromys kilonzoi	non-Ethiopian L. flavopunctatus	-5.06667	38.6	1108	EUsambara	TZ	1992	Female	Old adult	NA	NA	NA	NA	NA	NA	58.87	29.69	15.87	13.29	12.84	8.6	6.96	7.12	6.5	6.58	5.57	4.57	5.01	4.35	3.26	FMNH: 150207	New (this study)	FMNH150207
FMNH150208	Lophuromys kilonzoi	non-Ethiopian L. flavopunctatus	-5.06667	38.6	1108	EUsambara	TZ	1992	Male	Old adult	Yes	NA	NA	NA	NA	NA	58.73	29.88	15.64	13.09	12.58	8.57	7.39	7.19	6.85	6.55	5.45	4.81	5.18	4.38	3.39	FMNH: 150208	New (this study)	FMNH150208
FMNH150213	Lophuromys kilonzoi	non-Ethiopian L. flavopunctatus	-5.03333	38.6167	965	EUsambara	TZ	1992	Female	Young adult	NA	NA	NA	NA	NA	NA	54.77	27.61	14.7	13.07	11.51	7.81	7.13	6.73	5.73	6.17	5.16	4.59	4.91	4.19	2.75	FMNH: 150213	New (this study)	FMNH150213
FMNH150214	Lophuromys kilonzoi	non-Ethiopian L. flavopunctatus	-5.06667	38.4167	1177	WUsambara	TZ	1992	Female	Young adult	NA	NA	NA	NA	NA	NA	55.23	28.24	14.31	12.79	11.55	7.85	7.39	6.82	6.49	6.46	5.32	5.24	5.08	3.99	3.24	FMNH: 150214	New (this study)	FMNH150214
FMNH150215	Lophuromys kilonzoi	non-Ethiopian L. flavopunctatus	-5.06667	38.4167	1177	WUsambara	TZ	1992	Male	Old adult	NA	NA	NA	NA	NA	NA	58.37	29.45	15.54	13.06	12.92	8.4	7.47	6.91	6.96	6.58	5.56	5.16	5.09	3.98	3.4	FMNH: 150215	New (this study)	FMNH150215
FMNH151259	Lophuromys kilonzoi	non-Ethiopian L. flavopunctatus	-5.1	38.6	1059	EUsambara	TZ	1993	Female	Adult	NA	NA	NA	NA	NA	NA		29.7	15.41	13.04	12.9	8.92	7.02	7.09	6.45	6.56	5.31	4.49	5.11	4.24	3.24	FMNH: 151259	New (this study)	FMNH151259
FMNH151261	Lophuromys kilonzoi	non-Ethiopian L. flavopunctatus	-5.1	38.6	1059	Usambara	TZ	1993	Male	Old adult	Yes	Yes	Yes	NA	NA	NA	59.85	30.12	16.34	13.36	12.88	8.81	7.54	7.32	7.01	6.31	5.48	4.39	5.18	4.23	3.27	FMNH: 151261	New (this study)	FMNH151261
FMNH153953	Lophuromys kilonzoi	non-Ethiopian L. flavopunctatus	-4.28333	37.9278	2017	SPare	TZ	1994	Female	Old adult	NA	NA	NA	NA	NA	NA	57.17	28.84	15.24	13.33	12.07	8.17	7.38	7.11	5.63	6.32	5.59	5.07	4.72	4.86	2.99	FMNH: 153953	New (this study)	FMNH153953
FMNH153954	Lophuromys kilonzoi	non-Ethiopian L. flavopunctatus	-4.28333	37.9278	2017	SPare	TZ	1994	Male	Old adult	Yes	Yes	Yes	NA	NA	NA	58.91	30.04	15.53	13.45	13.26	8.4	7.41	7.3	6.3	6.37	5.62	5.11	4.94	4.3	3.08	FMNH: 153954	New (this study)	FMNH153954
FMNH153955	Lophuromys kilonzoi	non-Ethiopian L. flavopunctatus	-4.28333	37.9278	2017	SPare	TZ	1994	Male	Old adult	NA	NA	NA	NA	NA	NA	58.75	29.77	15.32	13.22	12.65	8.56	7.17	7.14	5.93	6.16	5.66	5.02	5.23	5.05	3.21	FMNH: 153955	New (this study)	FMNH153955
FMNH158356	Lophuromys kilonzoi	non-Ethiopian L. flavopunctatus	-6.92917	37.7056	1312	Uluguru	TZ	1996	Male	Adult	Yes	Yes	Yes	NA	NA	NA	53.64	27.37	14.26	12.6	11.85	7.73	6.98	6.76	5.8	6.07	5.07	4.62	4.81	4.06	2.77	FMNH: 158356	New (this study)	FMNH158356
FMNH158357	Lophuromys kilonzoi	non-Ethiopian L. flavopunctatus	-6.92917	37.7056	1312	Uluguru	TZ	1996	Female	Adult	Yes	Yes	NA	MW464445	MW464575	NA		28.98	15.58	13.52	11.43	8.48	7.17	7.02	6.66	6.4	5.57	4.94	5.12	4.69	3.33	FMNH: 158357	New (this study)	FMNH158357
FMNH158359	Lophuromys kilonzoi	non-Ethiopian L. flavopunctatus	-6.92	37.6833	1571	Uluguru	TZ	1996	Male	Adult	Yes	Yes	Yes	MW464446	MW464540	MW464583	54.14	27.56	14.09	12.35	11.44	7.81	6.71	6.52	6.35	5.96	5.04	5.06	4.58	3.99	2.84	FMNH: 158359	New (this study)	FMNH158359
FMNH158360	Lophuromys kilonzoi	non-Ethiopian L. flavopunctatus	-6.92	37.6833	1571	Uluguru	TZ	1996	Male	Old adult	Yes	Yes	Yes	NA	NA	NA		28.66	14.69	12.74	11.94	8.24	7.04	6.92	6.92	6.4	5.24	4.94	4.95	4.2	3.08	FMNH: 158360	New (this study)	FMNH158360
FMNH158362	Lophuromys kilonzoi	non-Ethiopian L. flavopunctatus	-6.92917	37.7056	1312	Uluguru	TZ	1996	Male	Adult	Yes	Yes	NA	NA	NA	NA	54.75	27.91	14.59	12.66	11.88	8.19	7.13	6.64	6.81	6.19	5.07	4.84	4.94	3.68	2.93	FMNH: 158362	New (this study)	FMNH158362
FMNH158516	Lophuromys kilonzoi	non-Ethiopian L. flavopunctatus	-6.92	37.6833	1571	Uluguru	TZ	1996	Female	Old adult	NA	NA	NA	NA	NA	NA	57.93	29.69	15.4	13.25	12.86	8.49	7.82	7.14	6.61	6.36	5.46	5.13	5.22	3.85	3.53	FMNH: 158516	New (this study)	FMNH158516
FMNH158517	Lophuromys kilonzoi	non-Ethiopian L. flavopunctatus	-6.92	37.6833	1571	Uluguru	TZ	1996	Male	Adult	NA	NA	NA	NA	NA	NA	54.39	27.66	14.54	12.98	11.63	7.72	6.92	6.63	6.64	6.39	5.08	4.88	4.83	3.78	2.98	FMNH: 158517	New (this study)	FMNH158517
FMNH158518	Lophuromys kilonzoi	non-Ethiopian L. flavopunctatus	-6.92	37.6833	1571	Uluguru	TZ	1996	Female	Adult	NA	NA	NA	NA	NA	NA	54.23	27.75	14.69	12.54	11.54	7.93	6.94	6.72	6.43	6.08	5.23	4.83	4.65	3.81	2.94	FMNH: 158518	New (this study)	FMNH158518
FMNH158519	Lophuromys kilonzoi	non-Ethiopian L. flavopunctatus	-6.92	37.6833	1571	Uluguru	TZ	1996	Female	Adult	NA	NA	NA	NA	NA	NA	54.44	27.88	15.35	12.78	11.87	7.72	7.26	6.68	6.12	5.81	5.1	4.8	4.73	4	3.06	FMNH: 158519	New (this study)	FMNH158519
FMNH158520	Lophuromys kilonzoi	non-Ethiopian L. flavopunctatus	-6.92	37.6833	1571	Uluguru	TZ	1996	Female	Adult	NA	NA	NA	NA	NA	NA	54.85	27.83	14.83	12.55	11.79	7.93	6.99	6.77	6.66	6.27	5.2	4.89	4.93	3.58	2.97	FMNH: 158520	New (this study)	FMNH158520
FMNH161273	Lophuromys kilonzoi	non-Ethiopian L. flavopunctatus	-6.04722	37.5472	1163	Nguru	TZ	1997	Female	Old adult	Yes	Yes	Yes	NA	NA	NA	55.79	28.59	14.97	12.98	12.3	8.26	7.27	7.06	6.46	6.11	5.26	5.08	4.96	4.14	2.93	FMNH: 161273	New (this study)	FMNH161273
FMNH161274	Lophuromys kilonzoi	non-Ethiopian L. flavopunctatus	-6.04722	37.5472	1163	Nguru	TZ	1997	Male	Adult	Yes	Yes	NA	NA	NA	NA	56.03	28.7	14.5	12.88	12.33	8.19	7.55	6.91	6.69	6.22	5.34	5.02	4.81	3.87	2.95	FMNH: 161274	New (this study)	FMNH161274
FMNH161276	Lophuromys kilonzoi	non-Ethiopian L. flavopunctatus	-6.06389	37.5236	1495	Nguru	TZ	1997	Female	Old adult	Yes	Yes	Yes	NA	NA	NA	57.09	28.99	15.42	13.53	12.37	8.16	7.51	7.19	6.72	6.43	5.45	5.32	4.98	4.03	3.19	FMNH: 161276	New (this study)	FMNH161276
FMNH161278	Lophuromys kilonzoi	non-Ethiopian L. flavopunctatus	-6.06389	37.5236	1495	Nguru	TZ	1997	Female	Old adult	NA	NA	NA	NA	NA	NA	58.71	29.8	15.3	12.91	12.86	8.47	7.74	7.27	6.68	6.58	5.76	5.2	5.18	4.09	3.23	FMNH: 161278	New (this study)	FMNH161278
FMNH161280	Lophuromys kilonzoi	non-Ethiopian L. flavopunctatus	-6.06389	37.5236	1495	Nguru	TZ	1997	Male	Old adult	NA	NA	NA	NA	NA	NA	57.56	29.12	15.24	13.27	12.71	8.41	7.28	7.03	6.48	6.27	5.28	4.95	5.01	4.24	3.26	FMNH: 161280	New (this study)	FMNH161280
FMNH166661	Lophuromys kilonzoi	non-Ethiopian L. flavopunctatus	-6.37917	36.9361	1926	Ukaguru	TZ	1999	Male	Adult	NA	NA	NA	NA	NA	NA	55.21	27.71	14.93	13.14	11.61	7.75	7.36	6.9	6.42	6.21	5.69	4.88	5.06	3.84	3.03	FMNH: 166661	New (this study)	FMNH166661
FMNH166926	Lophuromys kilonzoi	non-Ethiopian L. flavopunctatus	-6.37917	36.9361	1926	Ukaguru	TZ	1999	Female	Adult	Yes	Yes	Yes	NA	NA	NA	57.03	28.81	15.74	13.33	12.49	7.85	7.68	7.2	6.35	6.41	5.61	5.08	5.05	4.14	3.11	FMNH: 166926	New (this study)	FMNH166926
FMNH166929	Lophuromys kilonzoi	non-Ethiopian L. flavopunctatus	-6.37917	36.9361	1926	Ukaguru	TZ	1999	Male	Adult	Yes	Yes	Yes	NA	NA	NA	57.02	29.12	15.49	12.68	12.32	8.35	7.24	7.04	6.83	6.21	5.32	4.94	5.11	4.09	2.99	FMNH: 166929	New (this study)	FMNH166929
FMNH166930	Lophuromys kilonzoi	non-Ethiopian L. flavopunctatus	-6.37917	36.9361	1926	Ukaguru	TZ	1999	Male	Old adult	Yes	Yes	Yes	NA	NA	NA	59.12	29.9	15.47	12.8	12.97	8.46	7.92	7.2	6.69	6.42	5.46	5	5.02	4.37	3.28	FMNH: 166930	New (this study)	FMNH166930
FMNH166931	Lophuromys kilonzoi	non-Ethiopian L. flavopunctatus	-6.37917	36.9361	1926	Ukaguru	TZ	1999	Male	Adult	Yes	Yes	Yes	NA	NA	NA	57.99	29.38	15.16	12.49	12.96	8.4	7.74	6.98	6.7	6.19	5.62	4.78	4.95	3.73	3.1	FMNH: 166931	New (this study)	FMNH166931
FMNH168193	Lophuromys kilonzoi	non-Ethiopian L. flavopunctatus	-5.46944	37.4819	1491	Nguru	TZ	2000	Female	Adult	Yes	Yes	Yes	NA	NA	NA	55.27	28.42	14.64	12.6	11.77	8	7.11	6.95	6.51	6.02	5	4.82	4.83	3.9	3.11	FMNH: 168193	New (this study)	FMNH168193
FMNH168333	Lophuromys kilonzoi	non-Ethiopian L. flavopunctatus	-5.47778	37.475	1249	Nguru	TZ	2000	Female	Young adult	Yes	Yes	Yes	MW464451	MW464544	MW464585	54.54	27.72	15.07	12.71	11.52	7.82	7.19	6.63	6.18	6.01	5.24	4.96	4.71	4.25	3.02	FMNH: 168333	New (this study)	FMNH168333
FMNH168334	Lophuromys kilonzoi	non-Ethiopian L. flavopunctatus	-5.47778	37.475	1249	Nguru	TZ	2000	Female	Old adult	NA	NA	NA	NA	NA	NA	56.62	29.08	15.26	12.72	12.07	8.5	7.14	7.15	6.74	6.23	5.25	4.98	5.02	4.22	3.31	FMNH: 168334	New (this study)	FMNH168334
FMNH168335	Lophuromys kilonzoi	non-Ethiopian L. flavopunctatus	-5.47778	37.475	1249	Nguru	TZ	2000	Male	Young adult	NA	NA	NA	NA	NA	NA	57.14	28.95	15.28	13.29	12.48	8.16	7.45	6.85	6.66	6.33	5.29	4.87	4.85	4.07	3.21	FMNH: 168335	New (this study)	FMNH168335
FMNH168341	Lophuromys kilonzoi	non-Ethiopian L. flavopunctatus	-5.46944	37.4819	1491	Nguru	TZ	2000	Male	Young adult	NA	NA	NA	NA	NA	NA	56.48	28.75	14.85	12.86	12.06	8.1	7.44	6.94	6.12	6.26	5.34	5.11	4.96	4.52	2.99	FMNH: 168341	New (this study)	FMNH168341
FMNH168343	Lophuromys kilonzoi	non-Ethiopian L. flavopunctatus	-5.46944	37.4819	1491	Nguru	TZ	2000	Female	Young adult	NA	NA	NA	NA	NA	NA	53.34	26.94	13.76	12.3	11.41	7.47	7.24	6.61	5.63	6.11	5.08	4.79	4.72	4.32	2.75	FMNH: 168343	New (this study)	FMNH168343
FMNH168345	Lophuromys kilonzoi	non-Ethiopian L. flavopunctatus	-5.46944	37.4819	1491	Nguru	TZ	2000	Female	Young adult	NA	NA	NA	NA	NA	NA	55.59	28.19	15.17	12.92	12.24	7.67	7.52	7.2	6.13	6.35	5.24	5.14	5.01	4.17	3.08	FMNH: 168345	New (this study)	FMNH168345
FMNH168347	Lophuromys kilonzoi	non-Ethiopian L. flavopunctatus	-5.46944	37.4819	1491	Nguru	TZ	2000	Male	Adult	NA	NA	NA	NA	NA	NA	55.82	28.42	14.76	12.92	11.95	7.98	7.6	6.9	6.12	6.33	5.02	4.95	5.09	4.28	2.82	FMNH: 168347	New (this study)	FMNH168347
FMNH171791	Lophuromys kilonzoi	non-Ethiopian L. flavopunctatus	-4.92288	38.6619	968	Nilo	TZ	2000	Male	Adult	NA	NA	NA	NA	NA	NA	58.63	29.81	15.36	13.2	12.95	8.62	7.24	7.08	6.91	6.56	5.5	4.69	4.97	3.94	3.34	FMNH: 171791	New (this study)	FMNH171791
FMNH197827	Lophuromys kilonzoi	non-Ethiopian L. flavopunctatus	-6.91585	36.5595	1951	Rubeho	TZ	2007	Male	Old adult	Yes	Yes	NA	MW464448	MW464576	NA		29.4	15.38	12.9	12.6	8.41	7.26	6.88	6.37	6.07	5.29	4.81	5.03	4.03	3.01	FMNH: 197827	New (this study)	FMNH197827
FMNH197829	Lophuromys kilonzoi	non-Ethiopian L. flavopunctatus	-6.91585	36.5595	1951	Rubeho	TZ	2007	Male	Young adult	Yes	Yes	NA	NA	NA	NA	53.34	27.31	14.14	12.48	11.17	7.51	7.07	6.67	5.92	6.2	4.94	5.12	4.86	4.27	2.77	FMNH: 197829	New (this study)	FMNH197829
FMNH197830	Lophuromys kilonzoi	non-Ethiopian L. flavopunctatus	-6.91585	36.5595	1951	Rubeho	TZ	2007	Male	Young adult	Yes	Yes	Yes	MW464449	MW464557	MW464593	54.84	27.73	14.83	13.08	11.9	7.74	7.31	6.8	5.89	6.44	5.36	4.92	4.92	4.26	2.78	FMNH: 197830	New (this study)	FMNH197830
FMNH197832	Lophuromys kilonzoi	non-Ethiopian L. flavopunctatus	-6.91585	36.5595	1951	Rubeho	TZ	2007	Male	Young adult	NA	NA	NA	NA	NA	NA	55.14	27.91	14.78	12.87	11.72	7.75	7.08	6.66	6.04	6.23	5.27	5.18	4.92	4.25	3.08	FMNH: 197832	New (this study)	FMNH197832
FMNH197833	Lophuromys kilonzoi	non-Ethiopian L. flavopunctatus	-6.91585	36.5595	1951	Rubeho	TZ	2007	Male	Adult	NA	NA	NA	NA	NA	NA	56.84	29.36	14.6	13.06	12.02	8.07	7.27	6.85	6.41	6.19	5.24	5.18	5.4	4.64	2.96	FMNH: 197833	New (this study)	FMNH197833
FMNH197836	Lophuromys kilonzoi	non-Ethiopian L. flavopunctatus	-6.8337	36.572	1913	Rubeho	TZ	2007	Male	Adult	Yes	Yes	NA	NA	NA	NA	57.59	29.25	15.24	13.21	12.52	8.27	7.24	6.94	6.52	6.31	5.57	5.05	5.11	4.27	2.98	FMNH: 197836	New (this study)	FMNH197836
FMNH197837	Lophuromys kilonzoi	non-Ethiopian L. flavopunctatus	-6.8337	36.572	1913	Rubeho	TZ	2007	Male	Adult	Yes	Yes	NA	NA	NA	NA	57.52	29.35	14.86	12.31	12.49	8.11	7.37	6.68	6.72	6.34	5.41	5.09	5.01	4.22	3.1	FMNH: 197837	New (this study)	FMNH197837
FMNH197838	Lophuromys kilonzoi	non-Ethiopian L. flavopunctatus	-6.8337	36.572	1913	Rubeho	TZ	2007	Male	Adult	NA	NA	NA	NA	NA	NA	55.51	28.11	14.92	13.06	11.83	7.62	7.45	6.97	6.42	6.28	5.42	5.19	4.85	4.1	2.94	FMNH: 197838	New (this study)	FMNH197838
FMNH197840	Lophuromys kilonzoi	non-Ethiopian L. flavopunctatus	-7.43774	36.7273	1908	Rubeho	TZ	2007	Female	Adult	NA	NA	NA	NA	NA	NA	55.88	28.54	15.28	12.99	11.82	8.11	6.34	7.05	6.46	6.33	5.24	5.17	5.02	4.05	3.04	FMNH: 197840	New (this study)	FMNH197840
FMNH27368	Lophuromys kilonzoi	non-Ethiopian L. flavopunctatus	-4.66667	38.25	1835	WUsambara	TZ	1926	Female	Young adult	NA	NA	NA	NA	NA	NA	55.86	28.42	14.39	12.97	11.96	7.84	7.19	6.83	6.57	6.3	5.43	5.3	4.97	3.76	3.16	FMNH: 27368	New (this study)	FMNH27368
FMNH27369	Lophuromys kilonzoi	non-Ethiopian L. flavopunctatus	-4.66667	38.25	1835	WUsambara	TZ	1926	Male	Adult	NA	NA	NA	NA	NA	NA	55.72	28.05	14.95	13.17	11.7	8.29	7.37	6.92	6.53	6.54	5.47	4.83	5.22	3.93	3.09	FMNH: 27369	New (this study)	FMNH27369
FMNH27373	Lophuromys kilonzoi	non-Ethiopian L. flavopunctatus	-4.66667	38.25	1835	WUsambara	TZ	1926	Male	Young adult	NA	NA	NA	NA	NA	NA	54.22	27.78	13.62	12.71	11.46	7.92	7.2	6.57	6.09	6.2	5.17	4.86	4.91	4.09	3.01	FMNH: 27373	New (this study)	FMNH27373
RW5379	Lophuromys laticeps	non-Ethiopian L. flavopunctatus	-2.05565	29.3518	1522	Kibuye	RW	NA	NA	NA	Yes	NA	NA	NA	NA	NA	NA	NA	NA	NA	NA	NA	NA	NA	NA	NA	NA	NA	NA	NA	NA	NA	African Mammalia	RW5379
KY595881	Lophuromys laticeps	non-Ethiopian L. flavopunctatus	NA	NA		Kalebe	TZ	NA	NA	NA	Yes	NA	NA	NA	NA	NA	NA	NA	NA	NA	NA	NA	NA	NA	NA	NA	NA	NA	NA	NA	NA	NA	GenBank	KY595881
TA232	Lophuromys laticeps	non-Ethiopian L. flavopunctatus	-2.9642	31.2079	1277	Kelebe	TZ	NA	NA	NA	Yes	NA	NA	NA	NA	NA	NA	NA	NA	NA	NA	NA	NA	NA	NA	NA	NA	NA	NA	NA	NA	NA	GenBank	KY595881
KY595882	Lophuromys laticeps	non-Ethiopian L. flavopunctatus	-4.7316	29.7058	1103	Bitale	TZ	NA	NA	NA	Yes	NA	NA	NA	NA	NA	NA	NA	NA	NA	NA	NA	NA	NA	NA	NA	NA	NA	NA	NA	NA	NA	GenBank	KY595882
KY595883	Lophuromys laticeps	non-Ethiopian L. flavopunctatus	-4.7316	29.7058	1103	Bitale	TZ	NA	NA	NA	Yes	NA	NA	NA	NA	NA	NA	NA	NA	NA	NA	NA	NA	NA	NA	NA	NA	NA	NA	NA	NA	NA	GenBank	KY595883
TA289	Lophuromys laticeps	non-Ethiopian L. flavopunctatus	-4.7316	29.7058	1103	Bitale	TZ	NA	NA	NA	Yes	NA	NA	NA	NA	NA	NA	NA	NA	NA	NA	NA	NA	NA	NA	NA	NA	NA	NA	NA	NA	NA	GenBank	MN617004
FMNH137751	Lophuromys laticeps	non-Ethiopian L. flavopunctatus	-3.15771	29.5516	2455	Kibira	BI	NA	NA	NA	Yes	NA	NA	NA	NA	NA	NA	NA	NA	NA	NA	NA	NA	NA	NA	NA	NA	NA	NA	NA	NA	NA	New (this study)	FMNH137751
FMNH149105	Lophuromys laticeps	non-Ethiopian L. flavopunctatus	-3.15771	29.5516	2455	Kibira	BI	1991	Male	Adult	Yes	NA	NA	NA	NA	NA	54.95	27.77	14.97	13.11	11.52	8.09	7.01	6.82	6.23	6.11	5.16	5.43	4.94	3.85	2.89	FMNH: 149105	New (this study)	FMNH149105
FMNH137513	Lophuromys laticeps	non-Ethiopian L. flavopunctatus	-3.19845	29.5665	2188	Kibira	BI	1990	Female	Old adult	NA	NA	NA	NA	NA	NA	54.72	28.45	14.5	12.7	11.76	8.13	7.05	7.03	6.37	5.82	5.04	5.07	4.74	4.1	2.89	FMNH: 137513	New (this study)	FMNH137513
FMNH137726	Lophuromys laticeps	non-Ethiopian L. flavopunctatus	-3.19845	29.5665	2188	Kibira	BI	1990	Female	Adult	NA	NA	NA	NA	NA	NA	54.85	27.99	14.51	12.92	11.37	8.1	7.21	6.77	6.8	6.04	5.19	5.02	4.79	4.09	3.12	FMNH: 137726	New (this study)	FMNH137726
FMNH137729	Lophuromys laticeps	non-Ethiopian L. flavopunctatus	-3.19845	29.5665	2188	Kibira	BI	1990	Male	Young adult	NA	NA	NA	NA	NA	NA	54.71	27.73	14.68	13.12	11.2	7.95	7.42	6.82	6.46	6.35	5.26	4.98	4.85	4.04	2.9	FMNH: 137729	New (this study)	FMNH137729
FMNH137734	Lophuromys laticeps	non-Ethiopian L. flavopunctatus	-3.15771	29.5516	2455	Kibira	BI	NA	NA	NA	Yes	NA	NA	MW464481	NA	NA	NA	NA	NA	NA	NA	NA	NA	NA	NA	NA	NA	NA	NA	NA	NA	NA	New (this study)	FMNH137734
FMNH137750	Lophuromys laticeps	non-Ethiopian L. flavopunctatus	-3.15771	29.5516	2455	Kibira	BI	NA	NA	NA	Yes	NA	NA	NA	NA	NA	NA	NA	NA	NA	NA	NA	NA	NA	NA	NA	NA	NA	NA	NA	NA	NA	New (this study)	FMNH137750
FMNH137752	Lophuromys laticeps	non-Ethiopian L. flavopunctatus	-3.15771	29.5516	2455	Kibira	BI	NA	NA	NA	Yes	NA	NA	MW464482	NA	NA	NA	NA	NA	NA	NA	NA	NA	NA	NA	NA	NA	NA	NA	NA	NA	NA	New (this study)	FMNH137752
FMNH148476	Lophuromys laticeps	non-Ethiopian L. flavopunctatus	-3.1666	29.5333	1912	Kibira	BI	1990	Male	Adult	NA	NA	NA	NA	NA	NA		29.4	15.31	13.03	12.81	8.1	7.56	6.95	6.5	6.22	5.52	4.95	4.47	3.91	2.91	FMNH: 148476	New (this study)	FMNH148476
FMNH148478	Lophuromys laticeps	non-Ethiopian L. flavopunctatus	-3.1666	29.5333	1912	Kibira	BI	1990	Female	Adult	NA	NA	NA	NA	NA	NA	55.04	27.86	14.89	13.3	11.81	8.05	7.38	7.06	5.87	6.46	5.34	4.73	5.05	4.21	2.85	FMNH: 148478	New (this study)	FMNH148478
FMNH148481	Lophuromys laticeps	non-Ethiopian L. flavopunctatus	-3.1666	29.5333	1912	Kibira	BI	1990	Male	Adult	NA	NA	NA	NA	NA	NA	54.83	28.12	14.56	12.98	11.58	8.1	7.34	6.84	5.93	6.16	4.96	4.91	4.93	4.24	2.97	FMNH: 148481	New (this study)	FMNH148481
FMNH148503	Lophuromys laticeps	non-Ethiopian L. flavopunctatus	-2.8333	29.4166	2321	Kibira	BI	1992	Male	Young adult	NA	NA	NA	NA	NA	NA	54.87	27.84	14.68	13	11.88	7.91	6.99	6.82	6.16	6.07	5.45	4.85	4.7	3.99	2.71	FMNH: 148503	New (this study)	FMNH148503
FMNH148506	Lophuromys laticeps	non-Ethiopian L. flavopunctatus	-2.8333	29.4166	2321	Kibira	BI	1992	Male	Young adult	NA	NA	NA	NA	NA	NA	54.22	27.81	14.19	12.88	12.23	7.8	6.95	6.25	6.07	6.3	5.19	4.86	4.94	4.17	2.64	FMNH: 148506	New (this study)	FMNH148506
FMNH148511	Lophuromys laticeps	non-Ethiopian L. flavopunctatus	-2.8333	29.4166	2321	Kibira	BI	1992	Male	Adult	NA	NA	NA	NA	NA	NA	56.52	28.76	15.42	13.25	11.92	8.21	7.13	6.74	6.48	6.52	5.63	5	4.88	4.28	2.89	FMNH: 148511	New (this study)	FMNH148511
FMNH148520	Lophuromys laticeps	non-Ethiopian L. flavopunctatus	-3	29.5166	2302	Kibira	BI	1990	Female	Old adult	NA	NA	NA	NA	NA	NA	55.21	28.05	15.17	13.16	11.81	7.73	7.13	7.06	6.56	6.54	5.48	5.11	4.76	4.22	3.03	FMNH: 148520	New (this study)	FMNH148520
FMNH148523	Lophuromys laticeps	non-Ethiopian L. flavopunctatus	-2.95	29.5	2296	Kibira	BI	1992	Male	Young adult	NA	NA	NA	NA	NA	NA	54.92	28.41	14.86	13.29	11.65	8.09	7.21	6.64	6.16	6.42	5.57	4.82	5.13	4.28	2.8	FMNH: 148523	New (this study)	FMNH148523
FMNH149110	Lophuromys laticeps	non-Ethiopian L. flavopunctatus	-2.85893	29.4201	2152	Kibira	BI	1991		Young adult	Yes	NA	NA	NA	NA	NA	54.42	27.33	14.76	12.81	11.46	7.43	7.15	6.56	6.08	6.06	5.41	4.98	4.6	3.91	2.9	FMNH: 149110	New (this study)	FMNH149110
FMNH149111	Lophuromys laticeps	non-Ethiopian L. flavopunctatus	-2.8666	29.4	1956	Kibira	BI	1991	Female	Young adult	NA	NA	NA	NA	NA	NA	53.72	27.04	15.04	12.88	11.49	7.5	7.18	6.78	6.14	6.18	5.11	4.84	4.98	3.51	3.02	FMNH: 149111	New (this study)	FMNH149111
FMNH149136	Lophuromys laticeps	non-Ethiopian L. flavopunctatus	-2.8666	29.4	1956	Kibira	BI	1991	Male	Adult	NA	NA	NA	NA	NA	NA	55.65	28.26	14.69	12.96	11.93	7.82	7.52	6.83	6.58	6.28	5.58	5.01	4.98	3.96	2.93	FMNH: 149136	New (this study)	FMNH149136
FMNH149147	Lophuromys laticeps	non-Ethiopian L. flavopunctatus	-2.85893	29.4201	2152	Kibira	BI	NA	NA	NA	Yes	NA	NA	NA	NA	NA	NA	NA	NA	NA	NA	NA	NA	NA	NA	NA	NA	NA	NA	NA	NA	NA	New (this study)	FMNH149147
FMNH149153	Lophuromys laticeps	non-Ethiopian L. flavopunctatus	-2.8666	29.4	1956	Kibira	BI	1991	Male	Adult	NA	NA	NA	NA	NA	NA		27.74	15.3	13.16	11.86	7.84	7.19	6.82	6.32	6.09	5.21	5.08	4.74	3.82	2.86	FMNH: 149153	New (this study)	FMNH149153
FMNH156000	Lophuromys laticeps	non-Ethiopian L. flavopunctatus	-3.93889	29.5972	1887	Bururi	BI	1993	Female	Adult	NA	NA	NA	NA	NA	NA		29.71	15.96	13.79	12.27	8.25	7.17	7.39	6.62	6.47	5.73	5.41	5.17	4.37	3.11	FMNH: 156000	New (this study)	FMNH156000
FMNH156001	Lophuromys laticeps	non-Ethiopian L. flavopunctatus	-3.93889	29.5972	1887	Bururi	BI	1993	Female	Adult	NA	NA	NA	NA	NA	NA		30.98	15.83	13.46	13.56	8.79	7.77	7.43	6.91	6.26	5.65	5.44	5.36	4.16	3.45	FMNH: 156001	New (this study)	FMNH156001
FMNH156002	Lophuromys laticeps	non-Ethiopian L. flavopunctatus	-3.93889	29.5972	1887	Bururi	BI	1993	Male	Old adult	NA	NA	NA	NA	NA	NA	58.99	30.22	15.98	13.29	12.87	8.76	7.31	7.71	6.4	6.37	5.41	5.22	4.95	4.64	3.35	FMNH: 156002	New (this study)	FMNH156002
FMNH156003	Lophuromys laticeps	non-Ethiopian L. flavopunctatus	-3.93889	29.5972	1887	Bururi	BI	1993	Female	Young adult	NA	NA	NA	NA	NA	NA	55.68	28.07	15.08	13.21	11.91	7.72	7.23	6.96	6.36	6.28	5.5	5.03	4.67	4.23	3.03	FMNH: 156003	New (this study)	FMNH156003
FMNH207341	Lophuromys laticeps	non-Ethiopian L. flavopunctatus	-2.44097	29.2531	2940	Nyungwe	RW	2009	Female	Old adult	NA	NA	NA	NA	NA	NA	54.74	27.72	14.79	12.77	11.89	8.1	7.04	6.58	6.39	6.23	5.31	4.87	4.78	3.85	2.67	FMNH: 207341	New (this study)	FMNH207341
FMNH207350	Lophuromys laticeps	non-Ethiopian L. flavopunctatus	-2.44097	29.2531	2940	Nyungwe	RW	2009	Female	Adult	NA	NA	NA	NA	NA	NA	54.13	27.57	15.02	12.94	11.44	7.77	7.12	6.44	6.38	5.96	5.2	4.89	4.83	3.69	3.01	FMNH: 207350	New (this study)	FMNH207350
FMNH207701	Lophuromys laticeps	non-Ethiopian L. flavopunctatus	-2.60975	29.1998	1960	Nyungwe	RW	2009	Male	Adult	NA	NA	NA	NA	NA	NA	56.64	28.93	14.77	13.16	12.11	8.6	7.32	6.86	6.53	6.51	5.54	4.91	5.09	4.05	3.17	FMNH: 207701	New (this study)	FMNH207701
FMNH207711	Lophuromys laticeps	non-Ethiopian L. flavopunctatus	-2.60975	29.1998	1960	Nyungwe	RW	2009	Male	Adult	NA	NA	NA	NA	NA	NA	53.95	27.47	14.1	12.5	11.77	7.94	7.14	6.68	6.47	6.04	5.5	4.87	4.75	3.6	3.03	FMNH: 207711	New (this study)	FMNH207711
FMNH207714	Lophuromys laticeps	non-Ethiopian L. flavopunctatus	-2.60975	29.1998	1960	Nyungwe	RW	2009	Male	Young adult	NA	NA	NA	NA	NA	NA		27.67	14.66	12.97	11.9	7.84	7.52	6.63	6.24	5.95	5.31	4.85	4.66	4.19	2.75	FMNH: 207714	New (this study)	FMNH207714
FMNH207715	Lophuromys laticeps	non-Ethiopian L. flavopunctatus	-2.50147	29.2376	2060	Nyungwe	RW	2009	Female	Young adult	NA	NA	NA	NA	NA	NA	53.95	27.43	14.48	12.85	11.5	7.77	7.34	6.72	6.52	6.22	5.52	4.75	4.84	3.74	2.94	FMNH: 207715	New (this study)	FMNH207715
JCK5607	Lophuromys laticeps	non-Ethiopian L. flavopunctatus	-2.60975	29.1998	1960	Nyungwe	RW	NA	NA	NA	Yes	NA	NA	NA	NA	NA	NA	NA	NA	NA	NA	NA	NA	NA	NA	NA	NA	NA	NA	NA	NA	NA	New (this study)	JCK5607
JCK5624	Lophuromys laticeps	non-Ethiopian L. flavopunctatus	-2.44097	29.2531	2940	Nyungwe	RW	NA	NA	NA	Yes	NA	NA	NA	NA	NA	NA	NA	NA	NA	NA	NA	NA	NA	NA	NA	NA	NA	NA	NA	NA	NA	New (this study)	JCK5624
JCK5682	Lophuromys laticeps	non-Ethiopian L. flavopunctatus	-2.44097	29.2531	2940	Nyungwe	RW	NA	NA	NA	Yes	NA	NA	NA	NA	NA	NA	NA	NA	NA	NA	NA	NA	NA	NA	NA	NA	NA	NA	NA	NA	NA	New (this study)	JCK5682
JCK5710	Lophuromys laticeps	non-Ethiopian L. flavopunctatus	-2.44097	29.2531	2940	Nyungwe	RW	NA	NA	NA	Yes	NA	NA	NA	NA	NA	NA	NA	NA	NA	NA	NA	NA	NA	NA	NA	NA	NA	NA	NA	NA	NA	New (this study)	JCK5710
JCK5773	Lophuromys laticeps	non-Ethiopian L. flavopunctatus	-2.44097	29.2531	2940	Nyungwe	RW	NA	NA	NA	Yes	NA	NA	NA	NA	NA	NA	NA	NA	NA	NA	NA	NA	NA	NA	NA	NA	NA	NA	NA	NA	NA	New (this study)	JCK5773
RUCAx10882	Lophuromys machangui	non-Ethiopian L. flavopunctatus	-8.37	35.22	1950	Mufindi	TZ	NA	NA	NA	Yes	NA	NA	NA	NA	NA	NA	NA	NA	NA	NA	NA	NA	NA	NA	NA	NA	NA	NA	NA	NA	NA	African Mammalia	RUCAx10882
RUCAx5918	Lophuromys machangui	non-Ethiopian L. flavopunctatus	NA	NA		NA	NA	NA	NA	NA	Yes	NA	NA	NA	NA	NA	NA	NA	NA	NA	NA	NA	NA	NA	NA	NA	NA	NA	NA	NA	NA	NA	African Mammalia	RUCAx5918
TM41752	Lophuromys machangui	non-Ethiopian L. flavopunctatus	-10.5667	33.7979	2347	Chelinda	MW	NA	NA	NA	Yes	NA	NA	NA	NA	NA	NA	NA	NA	NA	NA	NA	NA	NA	NA	NA	NA	NA	NA	NA	NA	NA	African Mammalia	TM41752
TZ30555	Lophuromys machangui	non-Ethiopian L. flavopunctatus	-8.2531	35.2605	1811	Mafinga	TZ	NA	NA	NA	Yes	NA	NA	NA	NA	NA	NA	NA	NA	NA	NA	NA	NA	NA	NA	NA	NA	NA	NA	NA	NA	NA	GenBank	TZ30555
TZ31001	Lophuromys machangui	non-Ethiopian L. flavopunctatus	-9.8197	35.3519	1445	Lilondo	TZ	NA	NA	NA	Yes	NA	NA	NA	NA	NA	NA	NA	NA	NA	NA	NA	NA	NA	NA	NA	NA	NA	NA	NA	NA	NA	GenBank	TZ31001
TZ31023	Lophuromys machangui	non-Ethiopian L. flavopunctatus	-9.8383	35.3751	1332	Lilondo	TZ	NA	NA	NA	Yes	NA	NA	NA	NA	NA	NA	NA	NA	NA	NA	NA	NA	NA	NA	NA	NA	NA	NA	NA	NA	NA	GenBank	TZ31023
M8x0100	Lophuromys machangui	non-Ethiopian L. flavopunctatus	-15.8489	35.7049	1073	Mulanje	MW	NA	NA	NA	Yes	NA	NA	NA	NA	NA	NA	NA	NA	NA	NA	NA	NA	NA	NA	NA	NA	NA	NA	NA	NA	NA	GenBank	KY595849
KY595850	Lophuromys machangui	non-Ethiopian L. flavopunctatus	-15.9999	35.7235	1697	Mulanje	MW	NA	NA	NA	Yes	NA	NA	NA	NA	NA	NA	NA	NA	NA	NA	NA	NA	NA	NA	NA	NA	NA	NA	NA	NA	NA	GenBank	KY595850
KY595850x	Lophuromys machangui	non-Ethiopian L. flavopunctatus	-15.9999	35.7235	1697	Mulanje	MW	NA	NA	NA	Yes	NA	NA	NA	NA	NA	NA	NA	NA	NA	NA	NA	NA	NA	NA	NA	NA	NA	NA	NA	NA	NA	GenBank	KY595850x
KY595851	Lophuromys machangui	non-Ethiopian L. flavopunctatus	-15.9999	35.7235	1697	Mulanje	MW	NA	NA	NA	Yes	NA	NA	NA	NA	NA	NA	NA	NA	NA	NA	NA	NA	NA	NA	NA	NA	NA	NA	NA	NA	NA	GenBank	KY595851
KY595851x	Lophuromys machangui	non-Ethiopian L. flavopunctatus	-15.9999	35.7235	1697	Mulanje	MW	NA	NA	NA	Yes	NA	NA	NA	NA	NA	NA	NA	NA	NA	NA	NA	NA	NA	NA	NA	NA	NA	NA	NA	NA	NA	GenBank	KY595851x
KY595852	Lophuromys machangui	non-Ethiopian L. flavopunctatus	-15.9999	35.7235	1697	Mulanje	MW	NA	NA	NA	Yes	NA	NA	NA	NA	NA	NA	NA	NA	NA	NA	NA	NA	NA	NA	NA	NA	NA	NA	NA	NA	NA	GenBank	KY595852
KY595852x	Lophuromys machangui	non-Ethiopian L. flavopunctatus	-15.9999	35.7235	1697	Mulanje	MW	NA	NA	NA	Yes	NA	NA	NA	NA	NA	NA	NA	NA	NA	NA	NA	NA	NA	NA	NA	NA	NA	NA	NA	NA	NA	GenBank	KY595852x
KY595853	Lophuromys machangui	non-Ethiopian L. flavopunctatus	-13.0334	33.485	1044	Viphya	MW	NA	NA	NA	Yes	NA	NA	NA	NA	NA	NA	NA	NA	NA	NA	NA	NA	NA	NA	NA	NA	NA	NA	NA	NA	NA	GenBank	KY595853
M8x0283	Lophuromys machangui	non-Ethiopian L. flavopunctatus	-13.0334	33.485	1044	Viphya	MW	NA	NA	NA	Yes	NA	NA	NA	NA	NA	NA	NA	NA	NA	NA	NA	NA	NA	NA	NA	NA	NA	NA	NA	NA	NA	GenBank	KY595853
KY595855	Lophuromys machangui	non-Ethiopian L. flavopunctatus	-13.0334	33.485	1044	Viphya	MW	NA	NA	NA	Yes	NA	NA	NA	NA	NA	NA	NA	NA	NA	NA	NA	NA	NA	NA	NA	NA	NA	NA	NA	NA	NA	GenBank	KY595855
KY595855x	Lophuromys machangui	non-Ethiopian L. flavopunctatus	-13.0334	33.485	1044	Viphya	MW	NA	NA	NA	Yes	NA	NA	NA	NA	NA	NA	NA	NA	NA	NA	NA	NA	NA	NA	NA	NA	NA	NA	NA	NA	NA	GenBank	KY595855x
KY595856	Lophuromys machangui	non-Ethiopian L. flavopunctatus	-10.5884	33.8112	2286	Nyika	MW	NA	NA	NA	Yes	NA	NA	NA	NA	NA	NA	NA	NA	NA	NA	NA	NA	NA	NA	NA	NA	NA	NA	NA	NA	NA	GenBank	KY595856
KY595857	Lophuromys machangui	non-Ethiopian L. flavopunctatus	-10.5884	33.8112	2286	Nyika	MW	NA	NA	NA	Yes	NA	NA	NA	NA	NA	NA	NA	NA	NA	NA	NA	NA	NA	NA	NA	NA	NA	NA	NA	NA	NA	GenBank	KY595857
KY595858	Lophuromys machangui	non-Ethiopian L. flavopunctatus	-10.5884	33.8112	2286	Nyika	MW	NA	NA	NA	Yes	NA	NA	NA	NA	NA	NA	NA	NA	NA	NA	NA	NA	NA	NA	NA	NA	NA	NA	NA	NA	NA	GenBank	KY595858
KY595859	Lophuromys machangui	non-Ethiopian L. flavopunctatus	-10.5884	33.8112	2286	Nyika	MW	NA	NA	NA	Yes	NA	NA	NA	NA	NA	NA	NA	NA	NA	NA	NA	NA	NA	NA	NA	NA	NA	NA	NA	NA	NA	GenBank	KY595859
KY595860	Lophuromys machangui	non-Ethiopian L. flavopunctatus	-16.3057	36.4241	555	Mabu	MZ	NA	NA	NA	Yes	NA	NA	NA	NA	NA	NA	NA	NA	NA	NA	NA	NA	NA	NA	NA	NA	NA	NA	NA	NA	NA	GenBank	KY595860
KY595861	Lophuromys machangui	non-Ethiopian L. flavopunctatus	-16.3057	36.4241	555	Mabu	MZ	NA	NA	NA	Yes	NA	NA	NA	NA	NA	NA	NA	NA	NA	NA	NA	NA	NA	NA	NA	NA	NA	NA	NA	NA	NA	GenBank	KY595861
KY595862	Lophuromys machangui	non-Ethiopian L. flavopunctatus	-12.4011	35.4075	989	Jesi	MZ	NA	NA	NA	Yes	NA	NA	NA	NA	NA	NA	NA	NA	NA	NA	NA	NA	NA	NA	NA	NA	NA	NA	NA	NA	NA	GenBank	KY595862
KY595862x	Lophuromys machangui	non-Ethiopian L. flavopunctatus	-12.4011	35.4075	989	Jesi	MZ	NA	NA	NA	Yes	NA	NA	NA	NA	NA	NA	NA	NA	NA	NA	NA	NA	NA	NA	NA	NA	NA	NA	NA	NA	NA	GenBank	KY595862x
KY595863	Lophuromys machangui	non-Ethiopian L. flavopunctatus	-12.4011	35.4075	989	Jesi	MZ	NA	NA	NA	Yes	NA	NA	NA	NA	NA	NA	NA	NA	NA	NA	NA	NA	NA	NA	NA	NA	NA	NA	NA	NA	NA	GenBank	KY595863
KY595863x	Lophuromys machangui	non-Ethiopian L. flavopunctatus	-12.4011	35.4075	989	Jesi	MZ	NA	NA	NA	Yes	NA	NA	NA	NA	NA	NA	NA	NA	NA	NA	NA	NA	NA	NA	NA	NA	NA	NA	NA	NA	NA	GenBank	KY595863x
KY595864	Lophuromys machangui	non-Ethiopian L. flavopunctatus	-12.4011	35.4075	989	Jesi	MZ	NA	NA	NA	Yes	NA	NA	NA	NA	NA	NA	NA	NA	NA	NA	NA	NA	NA	NA	NA	NA	NA	NA	NA	NA	NA	GenBank	KY595864
KY595864x	Lophuromys machangui	non-Ethiopian L. flavopunctatus	-12.4011	35.4075	989	Jesi	MZ	NA	NA	NA	Yes	NA	NA	NA	NA	NA	NA	NA	NA	NA	NA	NA	NA	NA	NA	NA	NA	NA	NA	NA	NA	NA	GenBank	KY595864x
KY595865	Lophuromys machangui	non-Ethiopian L. flavopunctatus	-15.4454	36.9872	819	Gurue	MZ	NA	NA	NA	Yes	NA	NA	NA	NA	NA	NA	NA	NA	NA	NA	NA	NA	NA	NA	NA	NA	NA	NA	NA	NA	NA	GenBank	KY595865
KY595866	Lophuromys machangui	non-Ethiopian L. flavopunctatus	-15.4454	36.9872	819	Gurue	MZ	NA	NA	NA	Yes	NA	NA	NA	NA	NA	NA	NA	NA	NA	NA	NA	NA	NA	NA	NA	NA	NA	NA	NA	NA	NA	GenBank	KY595866
KY595876	Lophuromys machangui	non-Ethiopian L. flavopunctatus	-7.76973	35.7285	1807	Ulangambi	TZ	NA	NA	NA	Yes	NA	NA	NA	NA	NA	NA	NA	NA	NA	NA	NA	NA	NA	NA	NA	NA	NA	NA	NA	NA	NA	GenBank	KY595876
KY595876x	Lophuromys machangui	non-Ethiopian L. flavopunctatus	-7.76973	35.7285	1807	Ulangambi	TZ	NA	NA	NA	Yes	NA	NA	NA	NA	NA	NA	NA	NA	NA	NA	NA	NA	NA	NA	NA	NA	NA	NA	NA	NA	NA	GenBank	KY595876x
KY595885	Lophuromys machangui	non-Ethiopian L. flavopunctatus	-9.0352	33.5711	1989	Ngozi	TZ	NA	NA	NA	Yes	NA	NA	NA	NA	NA	NA	NA	NA	NA	NA	NA	NA	NA	NA	NA	NA	NA	NA	NA	NA	NA	GenBank	KY595885
KY595885x	Lophuromys machangui	non-Ethiopian L. flavopunctatus	-8.99996	33.5619	2224	Poroto	TZ	NA	NA	NA	Yes	NA	NA	NA	NA	NA	NA	NA	NA	NA	NA	NA	NA	NA	NA	NA	NA	NA	NA	NA	NA	NA	GenBank	KY595885x
KY595886	Lophuromys machangui	non-Ethiopian L. flavopunctatus	-8.99996	33.5619	2224	Poroto	TZ	NA	NA	NA	Yes	NA	NA	NA	NA	NA	NA	NA	NA	NA	NA	NA	NA	NA	NA	NA	NA	NA	NA	NA	NA	NA	GenBank	KY595886
MH197068	Lophuromys machangui	non-Ethiopian L. flavopunctatus	-16.3057	36.4241	555	Mabu	MZ	NA	NA	NA	Yes	NA	NA	NA	NA	NA	NA	NA	NA	NA	NA	NA	NA	NA	NA	NA	NA	NA	NA	NA	NA	NA	GenBank	MH197068
MOZ068	Lophuromys machangui	non-Ethiopian L. flavopunctatus	-16.3057	36.4241	555	Mabu	MZ	NA	NA	NA	Yes	NA	NA	NA	NA	NA	NA	NA	NA	NA	NA	NA	NA	NA	NA	NA	NA	NA	NA	NA	NA	NA	GenBank	MN616988
TA531	Lophuromys machangui	non-Ethiopian L. flavopunctatus	-9.0352	33.5711	1989	Ngozi	TZ	NA	NA	NA	Yes	NA	NA	NA	NA	NA	NA	NA	NA	NA	NA	NA	NA	NA	NA	NA	NA	NA	NA	NA	NA	NA	GenBank	MN617012
FMNH155421	Lophuromys machangui	non-Ethiopian L. flavopunctatus	-8.34722	35.9389	2012	Udzungwa	TZ	1995	Male	Old adult	NA	NA	NA	NA	NA	NA	58.36	29.67	16.03	12.94	13.3	8.36	7.58	7.41	6.51	6.38	5.6	4.92	5.37	3.93	3.03	FMNH: 155421	New (this study)	FMNH155421
FMNH155580	Lophuromys machangui	non-Ethiopian L. flavopunctatus	-8.475	35.9069	1605	Udzungwa	TZ	1995	Female	Young adult	Yes	Yes	Yes	MW464463	MW464539	MW464581	52.22	26.66	14.27	12.52	11.5	7.24	7.25	6.83	6.15	6.08	5.35	5.04	4.42	3.54	3.03	FMNH: 155580	New (this study)	FMNH155580
FMNH155585	Lophuromys machangui	non-Ethiopian L. flavopunctatus	-8.34722	35.9389	2012	Udzungwa	TZ	1995	Male	Adult	NA	NA	NA	NA	NA	NA	55.06	27.99	14.73	12.77	11.73	8.02	7.32	6.98	6.3	6.09	5.25	5.03	4.92	4.21	3.12	FMNH: 155585	New (this study)	FMNH155585
FMNH155591	Lophuromys machangui	non-Ethiopian L. flavopunctatus	-8.34722	35.9389	2012	Udzungwa	TZ	1995	Male	Old adult	NA	NA	NA	NA	NA	NA	57.74	29.58	15.27	12.99	12.43	8.93	7.93	7.43	7	6.79	5.43	4.92	4.93	4.08	3.09	FMNH: 155591	New (this study)	FMNH155591
FMNH155592	Lophuromys machangui	non-Ethiopian L. flavopunctatus	-8.34722	35.9389	2012	Udzungwa	TZ	1995	Female	Adult	Yes	Yes	Yes	NA	NA	NA		28.8	14.66	12.65	11.69	8.49	7.08	7.08	6.4	6.28	5.5	4.97	5.22	4.23	3.1	FMNH: 155592	New (this study)	FMNH155592
FMNH155594	Lophuromys machangui	non-Ethiopian L. flavopunctatus	-8.34722	35.9389	2012	Udzungwa	TZ	1995	Male	Old adult	Yes	Yes	Yes	MW464464	MW464542	MW464582	55.67	28.87	14.33	12.27	12.12	8.15	7.37	7.03	6.45	6.6	5.27	5.26	5.09	4.22	3.08	FMNH: 155594	New (this study)	FMNH155594
FMNH159238	Lophuromys machangui	non-Ethiopian L. flavopunctatus	-7.75195	36.4634	1949	Udzungwa	TZ	1994	Male	Old adult	NA	NA	NA	NA	NA	NA	60.84	30.93	16.08	13.31	13.76	8.79	7.56	7.13	7	6.95	5.54	5.01	5.79	4.07	3.58	FMNH: 159238	New (this study)	FMNH159238
FMNH163602	Lophuromys machangui	non-Ethiopian L. flavopunctatus	-9.16806	33.6375	1902	Rungwe	TZ	1998	Male	Adult	Yes	Yes	NA	NA	NA	NA	55.99	28.66	14.88	13.11	12.31	8.04	7.85	6.94	6.39	6.32	5.17	5.03	5.13	4.15	2.98	FMNH: 163602	New (this study)	FMNH163602
FMNH163603	Lophuromys machangui	non-Ethiopian L. flavopunctatus	-9.16806	33.6375	1902	Rungwe	TZ	1998	Female	Old adult	Yes	Yes	NA	NA	NA	NA	55.99	28.38	14.66	12.83	11.82	8.53	7.43	6.93	6.22	6.15	5.14	4.91	5.03	4.76	3.13	FMNH: 163603	New (this study)	FMNH163603
FMNH163605	Lophuromys machangui	non-Ethiopian L. flavopunctatus	-9.16806	33.6375	1902	Rungwe	TZ	1998	Female	Old adult	Yes	Yes	NA	MW464465	MW464553	NA	55.21	28.45	15.08	12.94	12.17	8.2	7.32	6.83	6.64	6.01	5.18	5.24	4.77	3.9	2.96	FMNH: 163605	New (this study)	FMNH163605
FMNH163608	Lophuromys machangui	non-Ethiopian L. flavopunctatus	-9.16806	33.6375	1902	Rungwe	TZ	1998	Female	Old adult	NA	NA	NA	NA	NA	NA	58.34	30	15.12	12.84	13.02	8.77	7.74	7.07	7	6.17	5.31	5.36	5.06	4.11	3.21	FMNH: 163608	New (this study)	FMNH163608
FMNH163609	Lophuromys machangui	non-Ethiopian L. flavopunctatus	-9.16806	33.6375	1902	Rungwe	TZ	1998	Female	Old adult	NA	NA	NA	NA	NA	NA	56.52	28.68	14.99	12.89	12.42	8.04	7.25	6.97	6.34	5.88	5.33	5.24	5	4.43	3.38	FMNH: 163609	New (this study)	FMNH163609
FMNH163613	Lophuromys machangui	non-Ethiopian L. flavopunctatus	-9.18056	33.6528	1763	Rungwe	TZ	1998	Female	Old adult	Yes	Yes	NA	NA	NA	NA	56.76	29.42	14.39	12.4	12.28	8.77	7.27	6.78	6.97	5.99	5.19	5.33	4.97	4.11	2.68	FMNH: 163613	New (this study)	FMNH163613
FMNH163614	Lophuromys machangui	non-Ethiopian L. flavopunctatus	-9.18056	33.6528	1763	Rungwe	TZ	1998	Female	Old adult	Yes	NA	NA	NA	NA	NA	56.97	29.01	14.84	12.8	12.4	8.38	7.15	7.05	6.76	6.08	5.19	5.11	5.05	3.95	3.22	FMNH: 163614	New (this study)	FMNH163614
FMNH163622	Lophuromys machangui	non-Ethiopian L. flavopunctatus	-9.19167	33.6569	1725	Rungwe	TZ	1998	Female	Adult	NA	NA	NA	NA	NA	NA	53.07	27.31	13.92	12.56	11.37	8.01	7.02	6.75	6.38	5.71	5.21	4.95	4.56	3.69	2.86	FMNH: 163622	New (this study)	FMNH163622
FMNH163623	Lophuromys machangui	non-Ethiopian L. flavopunctatus	-9.19167	33.6569	1725	Rungwe	TZ	1998	Male	Adult	NA	NA	NA	NA	NA	NA	57.46	29.69	15.42	13.1	12.29	8.67	7.56	6.94	6.96	6.3	5.4	5.36	4.97	4.15	3.33	FMNH: 163623	New (this study)	FMNH163623
FMNH163624	Lophuromys machangui	non-Ethiopian L. flavopunctatus	-9.19167	33.6569	1725	Rungwe	TZ	1998	Male	Adult	NA	NA	NA	NA	NA	NA	55.79	28.23	14.89	13.01	12.19	8.25	6.99	6.83	6.67	6.25	5.28	4.86	4.77	3.98	3.34	FMNH: 163624	New (this study)	FMNH163624
FMNH163625	Lophuromys machangui	non-Ethiopian L. flavopunctatus	-9.19167	33.6569	1725	Rungwe	TZ	1998	Male	Adult	NA	NA	NA	NA	NA	NA	55.19	28.18	14.38	12.43	11.89	8.29	7.23	6.95	6.66	6	5.2	4.93	5.04	4.25	3.15	FMNH: 163625	New (this study)	FMNH163625
FMNH168109	Lophuromys machangui	non-Ethiopian L. flavopunctatus	-9.06361	33.9231	2596	Kitulo	TZ	2000	Male	Adult	Yes	Yes	Yes	MW464466	MW464549	MW464584	57.18	28.66	15.19	12.67	12.11	8.2	7.69	7.03	6.47	6.06	5.38	5.21	4.94	4.37	3.03	FMNH: 168109	New (this study)	FMNH168109
FMNH168110	Lophuromys machangui	non-Ethiopian L. flavopunctatus	-9.06361	33.9231	2596	Kitulo	TZ	2000	Female	Old adult	Yes	Yes	Yes	NA	NA	NA	59.41	30.38	15.8	12.86	12.81	9.2	7.68	7.3	6.64	6.28	5.63	5.08	5.26	4.53	3.24	FMNH: 168110	New (this study)	FMNH168110
FMNH168111	Lophuromys machangui	non-Ethiopian L. flavopunctatus	-9.06361	33.9231	2596	Kitulo	TZ	2000	Male	Adult	Yes	Yes	NA	NA	NA	NA	55.4	28.04	15.07	12.64	11.46	8.06	7.37	7.16	6.05	6.11	5.27	5.19	5.1	4.41	3.03	FMNH: 168111	New (this study)	FMNH168111
FMNH177704	Lophuromys machangui	non-Ethiopian L. flavopunctatus	-7.75195	36.4634	1949	Udzungwa	TZ	2003	Female	Old adult	Yes	Yes	Yes	NA	NA	NA	55.87	28.31	15.07	12.98	11.87	8.21	7.13	7.24	6.71	6.27	5.15	5.07	5.19	4.11	3.21	FMNH: 177704	New (this study)	FMNH177704
FMNH181182	Lophuromys machangui	non-Ethiopian L. flavopunctatus	-15.9743	35.5505	1845	Mulanje	MW	2004	Male	Adult	Yes	Yes	NA	MW464469	MW464546	NA	57.63	29.51	14.37	12.55	12.37	8.42	7.21	6.86	6.51	6.03	4.9	5.09	5.03	4.48	3.23	FMNH: 181182	New (this study)	FMNH181182
FMNH181183	Lophuromys machangui	non-Ethiopian L. flavopunctatus	-15.9743	35.5505	1845	Mulanje	MW	2004	Male	Young adult	Yes	Yes	NA	MW464470	MW464547	NA	56.34	28.57	14.94	12.9	11.79	8.24	7.49	6.74	6.52	6.18	5.07	4.97	5.17	4.41	3.06	FMNH: 181183	New (this study)	FMNH181183
FMNH181184	Lophuromys machangui	non-Ethiopian L. flavopunctatus	-15.9743	35.5505	1845	Mulanje	MW	2004	Male	Adult	Yes	Yes	Yes	MW464468	MW464545	MW464591		31.55	16.09	13.23	13.26	9.07	7.57	7.43	6.89	6.69	5.28	5.35	5.4	4.79	3.41	FMNH: 181184	New (this study)	FMNH181184
FMNH181187	Lophuromys machangui	non-Ethiopian L. flavopunctatus	-15.9743	35.5505	1845	Mulanje	MW	2004	Male	Adult	NA	NA	NA	NA	NA	NA	57.4	29.49	15.07	12.97	12.58	8.23	7.33	6.87	6.51	6.07	5.21	5.02	5	4.25	3.15	FMNH: 181187	New (this study)	FMNH181187
FMNH181188	Lophuromys machangui	non-Ethiopian L. flavopunctatus	-15.9999	35.7235	1697	Mulanje	MW	2004	Male	Adult	Yes	Yes	Yes	NA	NA	NA		29.84	15.29	12.88	12.37	8.74	7.37	7.19	6.77	6.13	5.04	5.04	5.22	4.59	3.17	FMNH: 181188	New (this study)	FMNH181188
FMNH181191	Lophuromys machangui	non-Ethiopian L. flavopunctatus	-15.9999	35.7235	1697	Mulanje	MW	2004	Female	Young adult	Yes	Yes	Yes	NA	NA	NA	55.4	28.21	14.51	12.41	11.64	7.86	7.08	6.89	6.42	5.81	5.13	5.19	4.77	4.18	3.13	FMNH: 181191	New (this study)	FMNH181191
FMNH183764	Lophuromys machangui	non-Ethiopian L. flavopunctatus	-15.3993	37.0428	1729	Namuli	MZ	2003	Female	Young adult	Yes	Yes	NA	NA	NA	NA	55.77	28.55	14.13	12.79	12	8.13	7.03	6.84	6.22	6.07	5.02	4.95	5.02	4.29	2.79	FMNH: 183764	New (this study)	FMNH183764
FMNH183765	Lophuromys machangui	non-Ethiopian L. flavopunctatus	-15.3993	37.0428	1729	Namuli	MZ	2003	Male	Old adult	Yes	Yes	NA	NA	NA	NA	59.75	30.67	15.63	13.24	12.82	8.85	7.33	7.33	6.54	6.54	5.16	5.1	5.3	4.65	3.26	FMNH: 183765	New (this study)	FMNH183765
FMNH183767	Lophuromys machangui	non-Ethiopian L. flavopunctatus	-15.3993	37.0428	1729	Namuli	MZ	2003	Male	Adult	Yes	Yes	NA	NA	NA	NA	55.44	28.29	14.74	13.37	11.78	7.3	7.05	6.94	6.07	6.29	5.28	4.98	4.99	4.35	2.99	FMNH: 183767	New (this study)	FMNH183767
FMNH183768	Lophuromys machangui	non-Ethiopian L. flavopunctatus	-15.3993	37.0428	1729	Namuli	MZ	2003	Male	Old adult	NA	NA	NA	NA	NA	NA		29.63	15.55	13.06	12	8.58	7.3	7.2	6.26	6.35	5.09	4.98	5.42	4.55	2.82	FMNH: 183768	New (this study)	FMNH183768
FMNH183772	Lophuromys machangui	non-Ethiopian L. flavopunctatus	-15.4135	37.0743	1156	Namuli	MZ	2003	Male	Adult	Yes	Yes	NA	NA	NA	NA	57.3	29.22	14.9	12.87	12.18	8.24	7.22	6.76	6.74	5.95	5.24	4.84	4.83	4.17	3.03	FMNH: 183772	New (this study)	FMNH183772
FMNH183773	Lophuromys machangui	non-Ethiopian L. flavopunctatus	-15.4135	37.0743	1156	Namuli	MZ	2003	Male	Adult	Yes	Yes	NA	NA	NA	NA	59.6	30.69	16.18	13.45	12.98	8.83	7.26	7.14	6.45	6.27	5.51	5.04	5.08	4.7	3.05	FMNH: 183773	New (this study)	FMNH183773
FMNH183777	Lophuromys machangui	non-Ethiopian L. flavopunctatus	-15.3993	37.0428	1729	Namuli	MZ	2003	Male	Adult	NA	NA	NA	NA	NA	NA	55.54	28.5	14.73	12.78	11.68	8.35	6.94	6.83	5.97	6.13	5.02	4.73	4.88	4.44	3.09	FMNH: 183777	New (this study)	FMNH183777
FMNH183778	Lophuromys machangui	non-Ethiopian L. flavopunctatus	-15.3993	37.0428	1729	Namuli	MZ	2003	Female	Adult	NA	NA	NA	NA	NA	NA	54.84	27.98	14.56	12.73	11.57	8.15	6.92	6.82	6.25	6.19	5.21	4.97	4.96	4.23	2.99	FMNH: 183778	New (this study)	FMNH183778
FMNH183779	Lophuromys machangui	non-Ethiopian L. flavopunctatus	-15.3993	37.0428	1729	Namuli	MZ	2003	Female	Adult	NA	NA	NA	NA	NA	NA		28.1	14.37	12.49	11.74	7.95	6.9	6.73	6.31	5.85	5.09	4.91	4.84	4.19	2.96	FMNH: 183779	New (this study)	FMNH183779
FMNH183781	Lophuromys machangui	non-Ethiopian L. flavopunctatus	-15.3993	37.0428	1729	Namuli	MZ	2003	Female	Old adult	NA	NA	NA	NA	NA	NA	58.51	30.19	15.18	13.08	12.79	8.61	6.93	7.32	6.18	6.29	5.32	5.03	5.25	4.76	3.04	FMNH: 183781	New (this study)	FMNH183781
FMNH191816	Lophuromys machangui	non-Ethiopian L. flavopunctatus	-10.5769	33.8083	2307	Nyika	MW	2004		Old adult	NA	NA	NA	NA	NA	NA	57.91	29.68	15.66	13.25	12.35	8.38	6.87	7.07	6.94	6.59	5.64	5.15	5.04	4.4	2.96	FMNH: 191816	New (this study)	FMNH191816
FMNH191822	Lophuromys machangui	non-Ethiopian L. flavopunctatus	-10.5769	33.8083	2307	Nyika	MW	2004	Female	Adult	NA	NA	NA	NA	NA	NA	57.69	29.33	15.48	13	12.93	8.36	7.12	7.09	7.05	6.03	5.35	5.26	4.89	3.8	3.02	FMNH: 191822	New (this study)	FMNH191822
FMNH191827	Lophuromys machangui	non-Ethiopian L. flavopunctatus	-10.5769	33.8083	2307	Nyika	MW	2004	Female	Old adult	NA	NA	NA	NA	NA	NA	59.1	30.12	15.65	12.93	12.84	8.66	7.4	7.14	7.04	6.39	5.21	5.2	5.33	4.08	3.02	FMNH: 191827	New (this study)	FMNH191827
FMNH191830	Lophuromys machangui	non-Ethiopian L. flavopunctatus	-10.5768	33.76	2345	Nyika	MW	2004	Female	Young adult	Yes	Yes	NA	NA	NA	NA	55.68	28.4	14.92	13.06	11.81	8.13	7.1	6.9	6.51	6.13	5.14	5.03	4.67	4.25	3.06	FMNH: 191830	New (this study)	FMNH191830
FMNH191831	Lophuromys machangui	non-Ethiopian L. flavopunctatus	-10.5768	33.76	2345	Nyika	MW	2004	Female	Adult	NA	NA	NA	NA	NA	NA	57.25	29.26	14.92	12.97	12.51	8.68	7.24	7.14	6.74	6.29	5.62	4.87	5.04	4.17	3.01	FMNH: 191831	New (this study)	FMNH191831
FMNH191833	Lophuromys machangui	non-Ethiopian L. flavopunctatus	-10.5768	33.76	2345	Nyika	MW	2004	Male	Young adult	NA	NA	NA	NA	NA	NA	52.05	26.24	14.5	12.84	10.71	7.4	6.91	6.59	5.78	5.87	5.01	4.88	4.57	4.2	2.92	FMNH: 191833	New (this study)	FMNH191833
FMNH191836	Lophuromys machangui	non-Ethiopian L. flavopunctatus	-10.5768	33.76	2345	Nyika	MW	2004		Young adult	NA	NA	NA	NA	NA	NA	54.95	27.76	14.91	12.8	11.76	7.83	6.82	7.03	6.16	6	5.01	4.99	5.18	4.1	3.08	FMNH: 191836	New (this study)	FMNH191836
FMNH191840	Lophuromys machangui	non-Ethiopian L. flavopunctatus	-10.5808	33.7128	2237	Nyika	MW	2004	Male	Young adult	Yes	Yes	NA	NA	NA	NA	53.35	27.15	14.53	12.62	10.89	7.59	7.19	6.92	6.44	5.71	5.23	5.13	4.52	3.98	2.79	FMNH: 191840	New (this study)	FMNH191840
FMNH191841	Lophuromys machangui	non-Ethiopian L. flavopunctatus	-10.5808	33.7128	2237	Nyika	MW	2004	Male	Adult	NA	NA	NA	NA	NA	NA	58	29.49	15.58	13.38	12.42	8.49	7.51	7.06	6.5	6.2	5.31	5.13	4.98	4.13	3.21	FMNH: 191841	New (this study)	FMNH191841
FMNH191842	Lophuromys machangui	non-Ethiopian L. flavopunctatus	-10.5808	33.7128	2237	Nyika	MW	2004	Male	Young adult	NA	NA	NA	NA	NA	NA	55.15	27.65	14.5	12.66	11.13	7.92	6.92	6.83	6.77	6.06	5.17	5.31	4.7	4.15	2.79	FMNH: 191842	New (this study)	FMNH191842
FMNH191847	Lophuromys machangui	non-Ethiopian L. flavopunctatus	-10.5994	33.8164	2290	Nyika	MW	2004		Old adult	Yes	Yes	NA	NA	NA	NA	59.55	30.5	15.56	12.89	12.78	8.69	7.45	7.71	7.3	6.33	5.39	5.35	5.28	4.2	3.24	FMNH: 191847	New (this study)	FMNH191847
FMNH191848	Lophuromys machangui	non-Ethiopian L. flavopunctatus	-10.5994	33.8164	2290	Nyika	MW	2004		Old adult	NA	NA	NA	NA	NA	NA	60.86	31.04	15.95	13.22	12.91	9.13	7.64	7.68	7.2	6.26	5.55	5.16	5.41	4.46	3.37	FMNH: 191848	New (this study)	FMNH191848
FMNH191851	Lophuromys machangui	non-Ethiopian L. flavopunctatus	-10.5994	33.8164	2290	Nyika	MW	2004		Old adult	NA	NA	NA	NA	NA	NA	60.45	31.33	16.34	13.2	12.4	9	7.56	7.65	6.59	6.72	5.33	5.33	5.42	4.94	3.21	FMNH: 191851	New (this study)	FMNH191851
FMNH191858	Lophuromys machangui	non-Ethiopian L. flavopunctatus	-10.5994	33.8164	2290	Nyika	MW	2004		Old adult	NA	NA	NA	NA	NA	NA	58.32	29.71	15.66	13	12.86	8.66	7.24	7.49	7.14	6.12	5.35	5.01	5.46	3.57	3.06	FMNH: 191858	New (this study)	FMNH191858
FMNH191860	Lophuromys machangui	non-Ethiopian L. flavopunctatus	-10.5994	33.8164	2290	Nyika	MW	2004		Old adult	NA	NA	NA	NA	NA	NA	60.11	30.61	15.95	13.58	12.87	9.25	7.3	7.27	7.02	6.3	5.56	5.29	5.18	4.1	3.25	FMNH: 191860	New (this study)	FMNH191860
FMNH192034	Lophuromys machangui	non-Ethiopian L. flavopunctatus	-10.8006	33.8	1988	Nyika	MW	2004		Old adult	NA	NA	NA	NA	NA	NA	57.68	29.39	16	13.33	12.65	8.67	6.93	7.45	6.67	6.28	5.28	5	5.16	4.16	3.35	FMNH: 192034	New (this study)	FMNH192034
FMNH196244	Lophuromys machangui	non-Ethiopian L. flavopunctatus	-9.65487	33.5386	1699	Misuku	MW	NA	NA	NA	Yes	NA	NA	MW464462	NA	NA	NA	NA	NA	NA	NA	NA	NA	NA	NA	NA	NA	NA	NA	NA	NA	NA	New (this study)	FMNH196244
FMNH196251	Lophuromys machangui	non-Ethiopian L. flavopunctatus	-9.65487	33.5386	1699	Misuku	MW	NA	NA	NA	Yes	NA	NA	NA	NA	NA	NA	NA	NA	NA	NA	NA	NA	NA	NA	NA	NA	NA	NA	NA	NA	NA	New (this study)	FMNH196251
FMNH196266	Lophuromys machangui	non-Ethiopian L. flavopunctatus	-9.65487	33.5386	1699	Misuku	MW	NA	NA	NA	Yes	NA	NA	NA	NA	NA	NA	NA	NA	NA	NA	NA	NA	NA	NA	NA	NA	NA	NA	NA	NA	NA	New (this study)	FMNH196266
FMNH196691	Lophuromys machangui	non-Ethiopian L. flavopunctatus	-9.65487	33.5386	1699	Misuku	MW	NA	NA	NA	Yes	NA	NA	NA	NA	NA	NA	NA	NA	NA	NA	NA	NA	NA	NA	NA	NA	NA	NA	NA	NA	NA	New (this study)	FMNH196691
FMNH196698	Lophuromys machangui	non-Ethiopian L. flavopunctatus	-9.66997	33.5328	1455	Misuku	MW	2007	Female	Adult	NA	NA	NA	NA	NA	NA	56.67	28.87	15.44	13.14	12.51	8.13	7.17	7.14	7.08	6.33	5.15	5.11	5.24	3.37	3.24	FMNH: 196698	New (this study)	FMNH196698
FMNH196701	Lophuromys machangui	non-Ethiopian L. flavopunctatus	-9.69572	33.4791	1871	Misuku	MW	2007	Female	Young adult	NA	NA	NA	NA	NA	NA	56.01	28.24	14.68	12.89	12.14	7.63	7.36	6.81	6.64	6.3	5.3	5.12	4.95	3.73	3.03	FMNH: 196701	New (this study)	FMNH196701
FMNH196702	Lophuromys machangui	non-Ethiopian L. flavopunctatus	-9.69572	33.4791	1871	Misuku	MW	2007	Female	Young adult	Yes	NA	NA	NA	NA	NA	56.14	28.21	15.1	13.34	11.8	7.94	7.4	6.86	6.2	6.02	5.01	5.03	4.94	4.2	3	FMNH: 196702	New (this study)	FMNH196702
FMNH196703	Lophuromys machangui	non-Ethiopian L. flavopunctatus	-9.69572	33.4791	1871	Misuku	MW	2007	Male	Young adult	NA	NA	NA	NA	NA	NA	54.07	27.57	14.46	12.99	11.69	7.7	7.1	6.95	6.26	6.25	4.99	5.21	5.12	3.79	3.01	FMNH: 196703	New (this study)	FMNH196703
FMNH196704	Lophuromys machangui	non-Ethiopian L. flavopunctatus	-9.69572	33.4791	1871	Misuku	MW	2007	Female	Young adult	Yes	NA	NA	NA	NA	NA	55.28	27.94	14.18	12.54	12.28	7.62	7.15	6.63	6.28	6.03	5.18	4.97	4.71	4.1	3.05	FMNH: 196704	New (this study)	FMNH196704
FMNH196706	Lophuromys machangui	non-Ethiopian L. flavopunctatus	-9.69572	33.4791	1871	Misuku	MW	2007	Female	Old adult	NA	NA	NA	NA	NA	NA	56.72	28.57	15.2	13.38	12.38	8.12	7.15	7.06	6.82	6.3	5.02	5.3	5.03	4.08	3.03	FMNH: 196706	New (this study)	FMNH196706
FMNH196707	Lophuromys machangui	non-Ethiopian L. flavopunctatus	-9.69572	33.4791	1871	Misuku	MW	2007	Male	Young adult	NA	NA	NA	NA	NA	NA	55.53	28.25	14.96	13.12	12	8.13	7.32	6.8	6.59	6.5	5.02	5.08	4.95	4.01	3.08	FMNH: 196707	New (this study)	FMNH196707
FMNH204688	Lophuromys machangui	non-Ethiopian L. flavopunctatus	-9.33512	33.9845	2072	Livingstone	TZ	2008	Female	Old adult	Yes	Yes	Yes	MW464467	MW464550	MW464594	58.19	30.16	15.52	12.91	12.35	8.84	7.26	7.25	7.13	6.15	5.39	5.07	5.28	4.36	3.14	FMNH: 204688	New (this study)	FMNH204688
FMNH204689	Lophuromys machangui	non-Ethiopian L. flavopunctatus	-9.33512	33.9845	2072	Livingstone	TZ	2008	Male	Adult	Yes	Yes	Yes	NA	NA	NA	55.87	28.63	14.88	12.92	11.77	8.4	7.17	6.95	6.56	6.13	5.34	5.03	5.07	4.23	3.04	FMNH: 204689	New (this study)	FMNH204689
FMNH204693	Lophuromys machangui	non-Ethiopian L. flavopunctatus	-9.33512	33.9845	2072	Livingstone	TZ	2008	Male	Old adult	NA	NA	NA	NA	NA	NA	58.09	29.79	15.72	12.84	12.55	8.71	7.44	7.47	6.9	6.24	5.33	5.25	5.41	3.85	3.31	FMNH: 204693	New (this study)	FMNH204693
FMNH204694	Lophuromys machangui	non-Ethiopian L. flavopunctatus	-9.33512	33.9845	2072	Livingstone	TZ	2008	Male	Old adult	NA	NA	NA	NA	NA	NA	56.02	28.87	14.83	12.33	11.98	8.33	7.21	6.96	6.67	6.03	5.08	5.19	4.95	4.08	3.34	FMNH: 204694	New (this study)	FMNH204694
FMNH204695	Lophuromys machangui	non-Ethiopian L. flavopunctatus	-9.33512	33.9845	2072	Livingstone	TZ	2008	Female	Adult	Yes	NA	NA	NA	NA	NA	56.68	29.19	15.05	12.18	12.79	8.27	7.42	7	6.85	6.07	5.4	5.1	5.02	3.64	3.2	FMNH: 204695	New (this study)	FMNH204695
FMNH204873	Lophuromys machangui	non-Ethiopian L. flavopunctatus	-9.0693	33.9606	2428	Livingstone	TZ	2008	Female	Old adult	Yes	Yes	NA	NA	NA	NA	58.61	29.81	15.95	13.28	12.65	8.96	7.66	7.71	7.16	6.32	5.4	5.2	5.35	3.77	3.31	FMNH: 204873	New (this study)	FMNH204873
FMNH204878	Lophuromys machangui	non-Ethiopian L. flavopunctatus	-9.0693	33.9606	2428	Livingstone	TZ	2008	Male	Old adult	NA	NA	NA	NA	NA	NA	58.35	30	15.58	13.23	12.42	8.97	7.51	7.39	6.57	6.42	5.4	5.31	5.29	5.09	3.27	FMNH: 204878	New (this study)	FMNH204878
FMNH204881	Lophuromys machangui	non-Ethiopian L. flavopunctatus	-9.0693	33.9606	2428	Livingstone	TZ	2008	Female	Old adult	NA	NA	NA	NA	NA	NA	58.31	29.94	16.07	13.08	12.44	9.07	7.07	7.46	6.85	6.18	5.27	5.17	4.98	4.31	3.45	FMNH: 204881	New (this study)	FMNH204881
FMNH204885	Lophuromys machangui	non-Ethiopian L. flavopunctatus	-9.0693	33.9606	2428	Livingstone	TZ	2008	Male	Old adult	NA	NA	NA	NA	NA	NA		29.98	16.01	13.18	12.61	9.1	7.74	7.26	6.81	6.06	5.5	5.27	5.26	4.63	3.33	FMNH: 204885	New (this study)	FMNH204885
FMNH204886	Lophuromys machangui	non-Ethiopian L. flavopunctatus	-9.0693	33.9606	2428	Livingstone	TZ	2008	Male	Adult	NA	NA	NA	NA	NA	NA	59.6	30.39	15.65	13.13	12.86	8.82	7.71	7.42	7.35	6.43	5.74	5.39	5.1	4.08	3.39	FMNH: 204886	New (this study)	FMNH204886
FMNH205157	Lophuromys machangui	non-Ethiopian L. flavopunctatus	-9.11739	33.706	2082	Bujingijila	TZ	2008	Male	Adult	Yes	Yes	NA	NA	NA	NA	55.67	28.14	14.75	12.67	12.03	8.18	7.32	6.97	6.62	6.28	5.48	5.25	4.98	4.21	3.21	FMNH: 205157	New (this study)	FMNH205157
FMNH205159	Lophuromys machangui	non-Ethiopian L. flavopunctatus	-9.11739	33.706	2082	Bujingijila	TZ	2008	Female	Old adult	Yes	Yes	Yes	NA	NA	NA	55.74	28.72	14.82	12.7	11.85	8.13	7.39	6.89	7.19	6.06	5.32	5.34	4.84	3.8	2.93	FMNH: 205159	New (this study)	FMNH205159
FMNH205160	Lophuromys machangui	non-Ethiopian L. flavopunctatus	-9.11739	33.706	2082	Bujingijila	TZ	2008	Male	Old adult	NA	NA	NA	NA	NA	NA	54.78	28.38	14.77	12.89	12.11	8.39	7.41	7.01	6.64	5.93	5.26	4.9	4.85	3.72	3.09	FMNH: 205160	New (this study)	FMNH205160
FMNH205161	Lophuromys machangui	non-Ethiopian L. flavopunctatus	-9.11739	33.706	2082	Bujingijila	TZ	2008	Male	Old adult	NA	NA	NA	NA	NA	NA	58.3	29.45	15.33	13	12.59	8.59	7.55	7.29	6.65	6.22	5.43	5.17	5.18	4.37	3.26	FMNH: 205161	New (this study)	FMNH205161
FMNH205162	Lophuromys machangui	non-Ethiopian L. flavopunctatus	-9.11739	33.706	2082	Bujingijila	TZ	2008	Male	Old adult	NA	NA	NA	NA	NA	NA	56.05	28.99	15.24	12.68	12.7	8.2	6.97	7.19	6.92	6.2	5.16	5.34	4.89	3.59	2.93	FMNH: 205162	New (this study)	FMNH205162
FMNH205166	Lophuromys machangui	non-Ethiopian L. flavopunctatus	-9.11739	33.706	2082	Bujingijila	TZ	2008	Female	Old adult	NA	NA	NA	NA	NA	NA	54.22	27.97	15.06	12.74	11.86	8.33	6.91	6.88	6.56	6.13	5.3	4.58	4.94	3.63	3.03	FMNH: 205166	New (this study)	FMNH205166
FMNH205170	Lophuromys machangui	non-Ethiopian L. flavopunctatus	-9.11739	33.706	2082	Bujingijila	TZ	2008	Female	Old adult	NA	NA	NA	NA	NA	NA	56.28	28.87	14.56	12.45	11.98	8.89	6.79	6.79	6.69	6	5.36	5.06	4.79	4.27	3.15	FMNH: 205170	New (this study)	FMNH205170
FMNH205171	Lophuromys machangui	non-Ethiopian L. flavopunctatus	-9.11739	33.706	2082	Bujingijila	TZ	2008	Male	Old adult	NA	NA	NA	NA	NA	NA	55.77	28.71	15.05	12.91	12.15	8.63	7.13	6.98	6.86	6.19	5.24	4.88	5.14	3.94	2.83	FMNH: 205171	New (this study)	FMNH205171
FMNH205285	Lophuromys machangui	non-Ethiopian L. flavopunctatus	-8.99996	33.5619	2224	Poroto	TZ	2008	Female	Old adult	Yes	Yes	NA	NA	NA	NA	55.29	28.14	15.19	13.33	12.01	7.96	7.21	6.87	6.57	6.11	5.54	5.04	4.6	3.98	2.91	FMNH: 205285	New (this study)	FMNH205285
FMNH211553	Lophuromys machangui	non-Ethiopian L. flavopunctatus	-10.7445	33.9824	2221	Nyika	MW	2009	Male	Old adult	Yes	Yes	Yes	NA	NA	NA	59.61	30.6	15.9	13.48	12.19	8.92	7.46	7.45	7.37	6.21	5.42	5.53	5.26	4.55	3.37	FMNH: 211553	New (this study)	FMNH211553
FMNH211555	Lophuromys machangui	non-Ethiopian L. flavopunctatus	-10.7445	33.9824	2221	Nyika	MW	2009	Female	Old adult	NA	NA	NA	NA	NA	NA	57.46	29.19	15.23	12.98	12.02	8.61	7.16	7.37	6.76	6.33	5.3	4.94	5.35	4.11	3.31	FMNH: 211555	New (this study)	FMNH211555
FMNH211643	Lophuromys machangui	non-Ethiopian L. flavopunctatus	-10.5884	33.8112	2286	Nyika	MW	2009	Female	Adult	Yes	Yes	NA	NA	NA	NA	58.74	30.3	15.09	12.71	13.02	8.71	7.45	7.2	6.52	6.24	5.34	4.95	4.84	4.72	3.51	FMNH: 211643	New (this study)	FMNH211643
FMNH211644	Lophuromys machangui	non-Ethiopian L. flavopunctatus	-10.5884	33.8112	2286	Nyika	MW	2009	Male	Adult	NA	NA	NA	NA	NA	NA	59.59	30.47	15.94	13.32	12.98	8.67	7.4	7.43	6.81	6.61	5.42	4.77	5.23	4.49	3.19	FMNH: 211644	New (this study)	FMNH211644
Hap238	Lophuromys makundii	non-Ethiopian L. flavopunctatus	-3.85672	35.5486	1744	Mbulu	TZ	NA	NA	NA	Yes	NA	NA	NA	NA	NA	NA	NA	NA	NA	NA	NA	NA	NA	NA	NA	NA	NA	NA	NA	NA	NA	African Mammalia	TE5667
Hap239	Lophuromys makundii	non-Ethiopian L. flavopunctatus	-3.85672	35.5486	1744	Mbulu	TZ	NA	NA	NA	Yes	NA	NA	NA	NA	NA	NA	NA	NA	NA	NA	NA	NA	NA	NA	NA	NA	NA	NA	NA	NA	NA	African Mammalia	TE5693
Hap240	Lophuromys makundii	non-Ethiopian L. flavopunctatus	-3.85672	35.5486	1744	Mbulu	TZ	NA	NA	NA	Yes	NA	NA	NA	NA	NA	NA	NA	NA	NA	NA	NA	NA	NA	NA	NA	NA	NA	NA	NA	NA	NA	African Mammalia	TE5704
Hap241	Lophuromys makundii	non-Ethiopian L. flavopunctatus	-3.85672	35.5486	1744	Mbulu	TZ	NA	NA	NA	Yes	NA	NA	NA	NA	NA	NA	NA	NA	NA	NA	NA	NA	NA	NA	NA	NA	NA	NA	NA	NA	NA	African Mammalia	TE5707
KY595887	Lophuromys makundii	non-Ethiopian L. flavopunctatus	-2.73382	36.2687	1016	Kitumbeine	TZ	NA	NA	NA	Yes	NA	NA	NA	NA	NA	NA	NA	NA	NA	NA	NA	NA	NA	NA	NA	NA	NA	NA	NA	NA	NA	GenBank	KY595887
KY595888	Lophuromys makundii	non-Ethiopian L. flavopunctatus	-2.73382	36.2687	1016	Kitumbeine	TZ	NA	NA	NA	Yes	NA	NA	NA	NA	NA	NA	NA	NA	NA	NA	NA	NA	NA	NA	NA	NA	NA	NA	NA	NA	NA	GenBank	KY595888
KY595889	Lophuromys makundii	non-Ethiopian L. flavopunctatus	-2.73382	36.2687	1016	Kitumbeine	TZ	NA	NA	NA	Yes	NA	NA	NA	NA	NA	NA	NA	NA	NA	NA	NA	NA	NA	NA	NA	NA	NA	NA	NA	NA	NA	GenBank	KY595889
KY595890	Lophuromys makundii	non-Ethiopian L. flavopunctatus	-2.73382	36.2687	1016	Kitumbeine	TZ	NA	NA	NA	Yes	NA	NA	NA	NA	NA	NA	NA	NA	NA	NA	NA	NA	NA	NA	NA	NA	NA	NA	NA	NA	NA	GenBank	KY595890
KY595892	Lophuromys makundii	non-Ethiopian L. flavopunctatus	-4.4872	35.398	1990	Hanang	TZ	NA	NA	NA	Yes	NA	NA	NA	NA	NA	NA	NA	NA	NA	NA	NA	NA	NA	NA	NA	NA	NA	NA	NA	NA	NA	GenBank	KY595892
TZ27929	Lophuromys makundii	non-Ethiopian L. flavopunctatus	-4.4872	35.398	1990	Hanang	TZ	NA	NA	NA	Yes	NA	NA	NA	NA	NA	NA	NA	NA	NA	NA	NA	NA	NA	NA	NA	NA	NA	NA	NA	NA	NA	GenBank	KY595892
KY595893	Lophuromys makundii	non-Ethiopian L. flavopunctatus	-4.4872	35.398	1990	Hanang	TZ	NA	NA	NA	Yes	NA	NA	NA	NA	NA	NA	NA	NA	NA	NA	NA	NA	NA	NA	NA	NA	NA	NA	NA	NA	NA	GenBank	KY595893
TZ27941	Lophuromys makundii	non-Ethiopian L. flavopunctatus	-4.4872	35.398	1990	Hanang	TZ	NA	NA	NA	Yes	NA	NA	NA	NA	NA	NA	NA	NA	NA	NA	NA	NA	NA	NA	NA	NA	NA	NA	NA	NA	NA	GenBank	KY595893
FMNH210698	Lophuromys makundii	non-Ethiopian L. flavopunctatus	-3.69201	35.6265	1705	Manyara	TZ	2010	Male	Young adult	Yes	Yes	Yes	NA	NA	NA	52.58	26.85	14.43	12.75	11.16	7.46	6.53	6.35	6.05	5.88	5.19	4.71	4.45	3.86	2.72	FMNH: 210698	New (this study)	FMNH210698
FMNH210699	Lophuromys makundii	non-Ethiopian L. flavopunctatus	-3.69201	35.6265	1705	Manyara	TZ	2010	Female	Adult	Yes	NA	NA	MW464452	NA	NA	53.25	27.33	14.02	12.14	11.75	7.68	6.81	6.53	5.88	6.15	5.44	5.1	4.71	3.92	3.12	FMNH: 210699	New (this study)	FMNH210699
FMNH210704	Lophuromys makundii	non-Ethiopian L. flavopunctatus	-3.69201	35.6265	1705	Manyara	TZ	2010	Male	Adult	Yes	Yes	Yes	NA	NA	NA	54.21	28.07	14.62	12.51	11.67	7.87	6.87	6.46	6.44	6.03	5.3	4.72	4.62	4.12	3	FMNH: 210704	New (this study)	FMNH210704
FMNH210705	Lophuromys makundii	non-Ethiopian L. flavopunctatus	-3.69201	35.6265	1705	Manyara	TZ	2010	Female	Old adult	NA	NA	NA	NA	NA	NA	54.64	27.93	14.75	12.08	11.85	7.99	6.88	6.63	6.16	5.97	5.56	4.92	5.12	4.18	3.05	FMNH: 210705	New (this study)	FMNH210705
FMNH210706	Lophuromys makundii	non-Ethiopian L. flavopunctatus	-3.69201	35.6265	1705	Manyara	TZ	2010	Male	Adult	NA	NA	NA	NA	NA	NA	55.8	28.91	14.74	12.3	12.18	8.24	6.98	6.59	6.47	6.02	5.6	4.81	4.83	4.3	3.2	FMNH: 210706	New (this study)	FMNH210706
FMNH210712	Lophuromys makundii	non-Ethiopian L. flavopunctatus	-3.69201	35.6265	1705	Manyara	TZ	2010	Male	Old adult	NA	NA	NA	NA	NA	NA	57.07	28.87	15.14	13.04	12.44	7.95	7.09	6.95	6	6.14	5.65	5.16	5.12	4.58	3.16	FMNH: 210712	New (this study)	FMNH210712
FMNH210717	Lophuromys makundii	non-Ethiopian L. flavopunctatus	-3.69201	35.6265	1705	Manyara	TZ	2010	Female	Old adult	NA	NA	NA	NA	NA	NA	54.02	27.5	13.9	12.14	11.74	7.77	6.87	6.35	6.15	5.74	5.27	4.82	4.77	3.84	2.92	FMNH: 210717	New (this study)	FMNH210717
FMNH210719	Lophuromys makundii	non-Ethiopian L. flavopunctatus	-3.69201	35.6265	1705	Manyara	TZ	2010	Male	Old adult	NA	NA	NA	NA	NA	NA	53.8	27.41	14.24	11.85	11.29	7.64	6.73	6.35	6.22	5.75	5.1	4.82	4.7	4.32	2.94	FMNH: 210719	New (this study)	FMNH210719
FMNH210720	Lophuromys makundii	non-Ethiopian L. flavopunctatus	-3.69201	35.6265	1705	Manyara	TZ	2010	Female	Old adult	NA	NA	NA	NA	NA	NA	54.87	28.11	14.48	12.45	11.47	8.27	6.96	6.54	6.42	5.85	5.38	4.72	5.02	3.98	3.13	FMNH: 210720	New (this study)	FMNH210720
FMNH210729	Lophuromys makundii	non-Ethiopian L. flavopunctatus	-3.69201	35.6265	1705	Manyara	TZ	2010	Male	Adult	NA	NA	NA	NA	NA	NA	56.15	28.75	14.54	12.45	12.13	8	6.99	6.67	6.1	6.11	5.36	5.11	4.94	4.23	2.9	FMNH: 210729	New (this study)	FMNH210729
FMNH210733	Lophuromys makundii	non-Ethiopian L. flavopunctatus	-3.69201	35.6265	1705	Manyara	TZ	2010	Female	Old adult	NA	NA	NA	NA	NA	NA	57.75	29.23	15.2	12.45	12.7	8.08	6.82	6.81	5.95	5.97	5.7	5.05	4.89	4.43	3.11	FMNH: 210733	New (this study)	FMNH210733
FMNH210924	Lophuromys makundii	non-Ethiopian L. flavopunctatus	-3.76084	35.5936	1823	Manyara	TZ	2010	Female	Old adult	Yes	Yes	Yes	NA	NA	NA	57.94	29.55	15.58	12.91	12.42	8.51	7.31	6.88	6.63	6.14	5.71	4.79	5.23	4.27	3.18	FMNH: 210924	New (this study)	FMNH210924
FMNH210926	Lophuromys makundii	non-Ethiopian L. flavopunctatus	-3.76084	35.5936	1823	Manyara	TZ	2010	Male	Adult	Yes	Yes	Yes	NA	NA	NA	57.08	29.12	14.47	12.29	12.83	8.03	7.24	6.5	6.29	6.03	5.52	4.77	5.11	4.1	3.25	FMNH: 210926	New (this study)	FMNH210926
FMNH210933	Lophuromys makundii	non-Ethiopian L. flavopunctatus	-3.76084	35.5936	1823	Manyara	TZ	2010	Male	Old adult	NA	NA	NA	NA	NA	NA	56.51	28.92	15.52	12.85	12.53	8.35	7.31	6.6	6.06	6.36	5.72	4.49	4.96	4.41	3.28	FMNH: 210933	New (this study)	FMNH210933
FMNH210952	Lophuromys makundii	non-Ethiopian L. flavopunctatus	-3.76084	35.5936	1823	Manyara	TZ	2010	Male	Adult	NA	NA	NA	NA	NA	NA	57.25	29.06	15.84	13.11	12.59	8.43	7.2	6.86	6.35	6.02	5.56	4.8	5.01	4.23	2.92	FMNH: 210952	New (this study)	FMNH210952
FMNH210962	Lophuromys makundii	non-Ethiopian L. flavopunctatus	-3.76084	35.5936	1823	Manyara	TZ	2010	Male	Adult	NA	NA	NA	NA	NA	NA	54.11	28.03	13.99	12.23	11.91	7.9	6.98	6.4	6.34	6.07	5.5	4.81	4.87	4.01	3.04	FMNH: 210962	New (this study)	FMNH210962
FMNH211161	Lophuromys makundii	non-Ethiopian L. flavopunctatus	-3.14255	35.6867	2377	Ngorongoro	TZ	2010	Female	Old adult	Yes	Yes	Yes	MW464453	MW464573	MW464596	55.09	28.14	15.32	12.3	12.03	7.94	6.89	6.81	5.89	5.96	5.41	4.71	4.83	4.13	2.86	FMNH: 211161	New (this study)	FMNH211161
FMNH211167	Lophuromys makundii	non-Ethiopian L. flavopunctatus	-3.14255	35.6867	2377	Ngorongoro	TZ	2010	Female	Adult	Yes	Yes	Yes	NA	NA	NA	53.9	27.84	13.73	12.15	11.87	7.91	6.95	6.31	5.93	6	5.25	4.75	4.66	4.46	3.01	FMNH: 211167	New (this study)	FMNH211167
FMNH211168	Lophuromys makundii	non-Ethiopian L. flavopunctatus	-3.14255	35.6867	2377	Ngorongoro	TZ	2010	Female	Old adult	Yes	Yes	NA	NA	NA	NA	55.84	28.67	14.91	12.3	11.82	7.92	6.93	6.63	6.18	6.01	5.21	5.16	4.89	4.58	3.21	FMNH: 211168	New (this study)	FMNH211168
FMNH211172	Lophuromys makundii	non-Ethiopian L. flavopunctatus	-3.14255	35.6867	2377	Ngorongoro	TZ	2010	Male	Adult	Yes	Yes	Yes	NA	NA	NA	56.06	28.41	14.55	11.96	11.64	7.78	7.2	6.38	6.2	5.68	5.6	4.88	4.6	4.83	3.16	FMNH: 211172	New (this study)	FMNH211172
FMNH211176	Lophuromys makundii	non-Ethiopian L. flavopunctatus	-3.14255	35.6867	2377	Ngorongoro	TZ	2010	Female	Old adult	Yes	Yes	NA	MW464454	MW464574	NA	57.54	29.14	15.3	13.03	11.95	8.61	7.05	6.6	6.49	5.89	5.72	4.91	5.02	4.89	3.23	FMNH: 211176	New (this study)	FMNH211176
FMNH211177	Lophuromys makundii	non-Ethiopian L. flavopunctatus	-3.14255	35.6867	2377	Ngorongoro	TZ	2010	Female	Adult	NA	NA	NA	NA	NA	NA	54.25	27.73	14.5	12.47	11.69	7.9	6.9	6.55	6.26	6.05	5.3	4.81	4.68	4.03	2.96	FMNH: 211177	New (this study)	FMNH211177
FMNH211179	Lophuromys makundii	non-Ethiopian L. flavopunctatus	-3.14255	35.6867	2377	Ngorongoro	TZ	2010	Female	Adult	NA	NA	NA	NA	NA	NA	53.95	27.23	14.91	12.61	11.89	7.52	7.04	6.59	5.49	5.79	5.52	4.8	4.59	4.06	3.12	FMNH: 211179	New (this study)	FMNH211179
FMNH211184	Lophuromys makundii	non-Ethiopian L. flavopunctatus	-3.14255	35.6867	2377	Ngorongoro	TZ	2010	Male	Adult	NA	NA	NA	NA	NA	NA	55.7	28.34	14.42	12.21	11.73	8.1	7.03	6.23	6.31	5.68	5.39	5.02	4.51	4.53	3.13	FMNH: 211184	New (this study)	FMNH211184
FMNH211188	Lophuromys makundii	non-Ethiopian L. flavopunctatus	-3.14255	35.6867	2377	Ngorongoro	TZ	2010	Female	Old adult	NA	NA	NA	NA	NA	NA	54.6	27.65	14.7	12.49	11.91	7.54	6.89	6.79	5.78	5.74	5.3	4.86	4.76	4.41	3.08	FMNH: 211188	New (this study)	FMNH211188
FMNH211192	Lophuromys makundii	non-Ethiopian L. flavopunctatus	-3.14255	35.6867	2377	Ngorongoro	TZ	2010	Male	Adult	NA	NA	NA	NA	NA	NA	57.47	29.17	15.48	13.03	11.97	8.57	7.19	6.61	6.23	6.12	5.83	4.96	4.8	4.4	3.36	FMNH: 211192	New (this study)	FMNH211192
FMNH211197	Lophuromys makundii	non-Ethiopian L. flavopunctatus	-3.14255	35.6867	2377	Ngorongoro	TZ	2010	Female	Old adult	NA	NA	NA	NA	NA	NA	56.41	28.94	14.4	12.17	12.16	8.05	6.72	6.22	6.67	5.78	5.27	4.91	4.74	4.25	3.19	FMNH: 211197	New (this study)	FMNH211197
FMNH211198	Lophuromys makundii	non-Ethiopian L. flavopunctatus	-3.14255	35.6867	2377	Ngorongoro	TZ	2010	Female	Adult	NA	NA	NA	NA	NA	NA		28.27	14.8	12.27	11.88	7.75	6.99	6.17	6.15	5.81	5.65	4.94	4.57	4.43	3.06	FMNH: 211198	New (this study)	FMNH211198
FMNH211343	Lophuromys makundii	non-Ethiopian L. flavopunctatus	-3.14255	35.6404	1990	Ngorongoro	TZ	2010	Male	Old adult	NA	NA	NA	NA	NA	NA		29.34	14.93	12.77	12.26	8.52	7.14	6.57	6.23	6.23	5.54	5.01	4.79	4.49	3.04	FMNH: 211343	New (this study)	FMNH211343
FMNH211344	Lophuromys makundii	non-Ethiopian L. flavopunctatus	-3.14255	35.6404	1990	Ngorongoro	TZ	2010	Female	Old adult	NA	NA	NA	NA	NA	NA	55.4	28.31	14.7	12.12	11.78	8.03	7.21	6.78	6.61	5.96	5.43	4.68	4.61	3.9	2.99	FMNH: 211344	New (this study)	FMNH211344
R27601	Lophuromys rita	non-Ethiopian L. flavopunctatus	-4.5013	15.2824	363	Yoko	CD	NA	NA	NA	Yes	NA	NA	NA	NA	NA	NA	NA	NA	NA	NA	NA	NA	NA	NA	NA	NA	NA	NA	NA	NA	NA	African Mammalia	R27601
RS0788	Lophuromys rita	non-Ethiopian L. flavopunctatus	-11.2669	24.3166	1392	Nchila	ZM	NA	NA	NA	Yes	NA	NA	NA	NA	NA	NA	NA	NA	NA	NA	NA	NA	NA	NA	NA	NA	NA	NA	NA	NA	NA	African Mammalia	RS0788
CD2575	Lophuromys rita	non-Ethiopian L. flavopunctatus	0.25	24.8333	486	Yaenero	CD	NA	NA	NA	Yes	NA	NA	NA	NA	NA	NA	NA	NA	NA	NA	NA	NA	NA	NA	NA	NA	NA	NA	NA	NA	NA	African Mammalia	CD2575
N27186	Lophuromys rita	non-Ethiopian L. flavopunctatus	NA	NA		NA	NA	NA	NA	NA	Yes	NA	NA	NA	NA	NA	NA	NA	NA	NA	NA	NA	NA	NA	NA	NA	NA	NA	NA	NA	NA	NA	African Mammalia	N27186
Z2674	Lophuromys rita	non-Ethiopian L. flavopunctatus	0.5364	25.2176	427	Kisangani	CD	NA	NA	NA	Yes	NA	NA	NA	NA	NA	NA	NA	NA	NA	NA	NA	NA	NA	NA	NA	NA	NA	NA	NA	NA	NA	African Mammalia	Z2674
ZA1549	Lophuromys rita	non-Ethiopian L. flavopunctatus	-5.11	19.07	652	Ngome	CD	NA	NA	NA	Yes	NA	NA	NA	NA	NA	NA	NA	NA	NA	NA	NA	NA	NA	NA	NA	NA	NA	NA	NA	NA	NA	GenBank	ZA1549
RUCAx13028	Lophuromys sabuni	non-Ethiopian L. flavopunctatus	-7.52	31.4	1849	Mbizi	TZ	NA	NA	NA	Yes	NA	NA	NA	NA	NA	NA	NA	NA	NA	NA	NA	NA	NA	NA	NA	NA	NA	NA	NA	NA	NA	African Mammalia	RUCAx13028
RUCAx13029	Lophuromys sabuni	non-Ethiopian L. flavopunctatus	-7.52	31.4	1849	Mbizi	TZ	NA	NA	NA	Yes	NA	NA	NA	NA	NA	NA	NA	NA	NA	NA	NA	NA	NA	NA	NA	NA	NA	NA	NA	NA	NA	African Mammalia	RUCAx13029
KY595867	Lophuromys sabuni	non-Ethiopian L. flavopunctatus	-10.1072	30.9174	1322	Chishimba	ZM	NA	NA	NA	Yes	NA	NA	NA	NA	NA	NA	NA	NA	NA	NA	NA	NA	NA	NA	NA	NA	NA	NA	NA	NA	NA	GenBank	KY595867
KY595868	Lophuromys sabuni	non-Ethiopian L. flavopunctatus	-10.1072	30.9174	1322	Chishimba	ZM	NA	NA	NA	Yes	NA	NA	NA	NA	NA	NA	NA	NA	NA	NA	NA	NA	NA	NA	NA	NA	NA	NA	NA	NA	NA	GenBank	KY595868
KY595869	Lophuromys sabuni	non-Ethiopian L. flavopunctatus	-10.1072	30.9174	1322	Chishimba	ZM	NA	NA	NA	Yes	NA	NA	NA	NA	NA	NA	NA	NA	NA	NA	NA	NA	NA	NA	NA	NA	NA	NA	NA	NA	NA	GenBank	KY595869
KY595873	Lophuromys sabuni	non-Ethiopian L. flavopunctatus	-7.52	31.4	1849	Mbizi	TZ	NA	NA	NA	Yes	NA	NA	NA	NA	NA	NA	NA	NA	NA	NA	NA	NA	NA	NA	NA	NA	NA	NA	NA	NA	NA	GenBank	KY595873
KY595875	Lophuromys sabuni	non-Ethiopian L. flavopunctatus	-7.52	31.4	1849	Mbizi	TZ	NA	NA	NA	Yes	NA	NA	NA	NA	NA	NA	NA	NA	NA	NA	NA	NA	NA	NA	NA	NA	NA	NA	NA	NA	NA	GenBank	KY595875
KY595884	Lophuromys sabuni	non-Ethiopian L. flavopunctatus	-7.58993	31.2735	1772	Ufipa	TZ	NA	NA	NA	Yes	NA	NA	NA	NA	NA	NA	NA	NA	NA	NA	NA	NA	NA	NA	NA	NA	NA	NA	NA	NA	NA	GenBank	KY595884
TZ13242	Lophuromys sabuni	non-Ethiopian L. flavopunctatus	-7.5	31.4	1417	Mbizi	TZ	NA	NA	NA	Yes	NA	NA	NA	NA	NA	NA	NA	NA	NA	NA	NA	NA	NA	NA	NA	NA	NA	NA	NA	NA	NA	GenBank	TZ13242
FMNH171374	Lophuromys sabuni	non-Ethiopian L. flavopunctatus	-7.875	31.6667	2290	Mbizi	TZ	2001	Female	Adult	Yes	Yes	Yes	MW464457	MW464564	MW464586	54.68	27.75	14.5	12.89	11.25	7.9	7.46	6.87	6.61	5.84	5.02	5	4.48	4.42	3.09	FMNH: 171374	New (this study)	FMNH171374
FMNH171382	Lophuromys sabuni	non-Ethiopian L. flavopunctatus	-7.875	31.6667	2290	Mbizi	TZ	2001	Female	Adult	Yes	Yes	Yes	MW464458	MW464555	MW464587	56.51	28.77	14.38	12.92	11.91	8.51	7.66	6.74	6.63	6.11	5.78	5.06	4.73	4.7	3.28	FMNH: 171382	New (this study)	FMNH171382
FMNH171384	Lophuromys sabuni	non-Ethiopian L. flavopunctatus	-7.875	31.6667	2290	Mbizi	TZ	2001	Female	Old adult	NA	NA	NA	NA	NA	NA	57.34	29.26	14.52	12.59	12.44	8.32	7.42	7.04	6.74	6.01	5.51	5.29	4.81	4.72	3.14	FMNH: 171384	New (this study)	FMNH171384
FMNH171387	Lophuromys sabuni	non-Ethiopian L. flavopunctatus	-7.875	31.6667	2290	Mbizi	TZ	2001	Male	Old adult	Yes	Yes	NA	NA	NA	NA	57.01	29.3	15.1	13.15	12.25	8.35	7.1	7.05	6.33	6.07	5.11	4.92	5.07	4.65	3.07	FMNH: 171387	New (this study)	FMNH171387
FMNH171389	Lophuromys sabuni	non-Ethiopian L. flavopunctatus	-7.875	31.6667	2290	Mbizi	TZ	2001	Male	Old adult	NA	NA	NA	NA	NA	NA	58.01	29.77	14.21	12.84	12.97	8.82	7.23	6.93	6.5	5.99	5.2	5.17	4.84	4.46	3.09	FMNH: 171389	New (this study)	FMNH171389
FMNH171393	Lophuromys sabuni	non-Ethiopian L. flavopunctatus	-7.875	31.6667	2290	Mbizi	TZ	2001	Male	Young adult	NA	NA	NA	NA	NA	NA	56.12	28.74	14.35	12.6	11.77	8.11	7.41	6.84	6.92	5.95	5.33	5.05	4.76	4.09	3.2	FMNH: 171393	New (this study)	FMNH171393
FMNH171397	Lophuromys sabuni	non-Ethiopian L. flavopunctatus	-7.8639	31.6694	2225	Mbizi	TZ	2001	Male	Young adult	NA	NA	Yes	NA	NA	NA	56.28	28.7	14.69	13.38	11.67	8.27	7.28	6.84	6.96	6.1	5.17	5.38	4.59	3.85	3.12	FMNH: 171397	New (this study)	FMNH171397
FMNH171399	Lophuromys sabuni	non-Ethiopian L. flavopunctatus	-7.8639	31.6694	2225	Mbizi	TZ	2001	Male	Adult	Yes	Yes	Yes	NA	NA	NA	58.56	29.52	15.3	12.99	12.47	8.51	7.42	7.1	6.98	6.27	5.29	4.79	5.14	4.28	3.21	FMNH: 171399	New (this study)	FMNH171399
FMNH171400	Lophuromys sabuni	non-Ethiopian L. flavopunctatus	-7.8639	31.6694	2225	Mbizi	TZ	2001	Female	Old adult	Yes	Yes	Yes	MW464459	MW464565	MW464588	58.25	29.85	15.11	12.91	12.51	8.78	7.45	7.15	7.31	6.04	5.53	5.32	5	3.99	3.01	FMNH: 171400	New (this study)	FMNH171400
FMNH171403	Lophuromys sabuni	non-Ethiopian L. flavopunctatus	-7.8639	31.6694	2225	Mbizi	TZ	2001	Male	Adult	NA	NA	NA	NA	NA	NA	57.19	29.17	14.87	13.27	11.95	8.44	7.38	7	6.76	6.25	5.26	5.26	4.76	4.41	3.32	FMNH: 171403	New (this study)	FMNH171403
FMNH171404	Lophuromys sabuni	non-Ethiopian L. flavopunctatus	-7.8639	31.6694	2225	Mbizi	TZ	2001	Male	Adult	NA	NA	NA	NA	NA	NA	57.93	29.38	14.76	13.2	12.27	8.46	7.24	7.14	6.58	6.17	5.49	5.32	4.96	4.79	3.21	FMNH: 171404	New (this study)	FMNH171404
FMNH171407	Lophuromys sabuni	non-Ethiopian L. flavopunctatus	-7.8639	31.6694	2225	Mbizi	TZ	2001	Female	Young adult	NA	NA	NA	NA	NA	NA	56.45	28.62	14.7	13.13	12.34	8.14	7.42	6.95	6.35	6.21	5.46	4.95	4.88	4.28	3.08	FMNH: 171407	New (this study)	FMNH171407
FMNH171410	Lophuromys sabuni	non-Ethiopian L. flavopunctatus	-7.8639	31.6694	2225	Mbizi	TZ	2001	Male	Young adult	NA	NA	NA	NA	NA	NA	55.81	28.78	14.28	12.43	12.4	8.17	7.23	6.84	6.87	6.02	5.23	5.11	4.79	4	3.28	FMNH: 171410	New (this study)	FMNH171410
FMNH171413	Lophuromys sabuni	non-Ethiopian L. flavopunctatus	-7.8639	31.6694	2225	Mbizi	TZ	2001	Male	Adult	NA	NA	NA	NA	NA	NA		28.4	14.64	12.8	11.86	7.98	7.33	6.82	6.31	5.87	5.39	5.14	4.94	4.34	3.1	FMNH: 171413	New (this study)	FMNH171413
FMNH171415	Lophuromys sabuni	non-Ethiopian L. flavopunctatus	-7.8639	31.6694	2225	Mbizi	TZ	2001	Male	Young adult	NA	NA	NA	NA	NA	NA	55.46	28.29	14.12	12.79	11.78	8.01	7.64	6.63	6.81	5.78	5.22	5.11	4.63	4.02	3	FMNH: 171415	New (this study)	FMNH171415
FMNH171419	Lophuromys sabuni	non-Ethiopian L. flavopunctatus	-7.8639	31.6694	2225	Mbizi	TZ	2001	Male	Old adult	NA	NA	NA	NA	NA	NA	59.89	30.81	15.07	13.09	13.3	9.08	7.49	7.37	7.08	6.48	5.58	5.28	5.16	4.54	3.28	FMNH: 171419	New (this study)	FMNH171419
FMNH177898	Lophuromys sabuni	non-Ethiopian L. flavopunctatus	-6.06618	29.7535	1429	Mahale	TZ	2003	Male	Old adult	NA	NA	NA	NA	NA	NA		30.19	16.11	12.85	13	8.28	7.25	7.5	6.91	6.19	5.41	5.43	5.26	4.58	3.65	FMNH: 177898	New (this study)	FMNH177898
FMNH177901	Lophuromys sabuni	non-Ethiopian L. flavopunctatus	-6.10433	29.779	2145	Mahale	TZ	2003	Female	Old adult	Yes	Yes	NA	MW464460	MW464554	NA	57.95	29.69	15.22	13.12	12.18	8.42	7.48	7.3	6.83	6.15	5.46	5.57	4.97	4.54	3.39	FMNH: 177901	New (this study)	FMNH177901
FMNH177902	Lophuromys sabuni	non-Ethiopian L. flavopunctatus	-6.10433	29.779	2145	Mahale	TZ	2003	Male	Old adult	Yes	Yes	Yes	MW464461	MW464541	MW464590		29.69	15.04	12.65	12	8.21	7.08	7.37	6.81	6.2	5.34	5.36	4.84	4.46	3.44	FMNH: 177902	New (this study)	FMNH177902
FMNH177904	Lophuromys sabuni	non-Ethiopian L. flavopunctatus	-6.10433	29.7789	2145	Mahale	TZ	2003	Male	Adult	Yes	Yes	Yes	NA	NA	NA	58.79	29.58	15.53	13.2	12.7	8.3	7.46	7.19	6.5	6.03	5.55	5.04	5.06	4.49	3.29	FMNH: 177904	New (this study)	FMNH177904
FMNH177905	Lophuromys sabuni	non-Ethiopian L. flavopunctatus	-6.10433	29.779	2145	Mahale	TZ	2003	Female	Old adult	Yes	Yes	Yes	NA	NA	NA	57.55	29.32	15.22	12.98	12.18	8.34	7.2	7.37	6.73	6.09	5.32	5.53	4.99	4.53	3.2	FMNH: 177905	New (this study)	FMNH177905
FMNH177907	Lophuromys sabuni	non-Ethiopian L. flavopunctatus	-6.10433	29.7789	2145	Mahale	TZ	2003	Female	Adult	Yes	Yes	Yes	NA	NA	NA	55.99	28.33	14.59	13.24	11.09	7.92	7.16	6.88	6.64	6.2	5.13	5.41	4.77	4.21	3.27	FMNH: 177907	New (this study)	FMNH177907
EU349754	Lophuromys stanleyi	non-Ethiopian L. flavopunctatus	0.3833	29.9333	3382	Rwenzori	CD	NA	NA	NA	Yes	NA	NA	NA	NA	NA	NA	NA	NA	NA	NA	NA	NA	NA	NA	NA	NA	NA	NA	NA	NA	NA	GenBank	EU349754
KY595877	Lophuromys stanleyi	non-Ethiopian L. flavopunctatus	-1.09418	31.5154	1158	Minziro	TZ	NA	NA	NA	Yes	NA	NA	NA	NA	NA	NA	NA	NA	NA	NA	NA	NA	NA	NA	NA	NA	NA	NA	NA	NA	NA	GenBank	KY595877
KY595878	Lophuromys stanleyi	non-Ethiopian L. flavopunctatus	-1.09418	31.5154	1158	Minziro	TZ	NA	NA	NA	Yes	NA	NA	NA	NA	NA	NA	NA	NA	NA	NA	NA	NA	NA	NA	NA	NA	NA	NA	NA	NA	NA	GenBank	KY595878
KY595879	Lophuromys stanleyi	non-Ethiopian L. flavopunctatus	-1.22419	30.7804	1273	Rumanyika	TZ	NA	NA	NA	Yes	NA	NA	NA	NA	NA	NA	NA	NA	NA	NA	NA	NA	NA	NA	NA	NA	NA	NA	NA	NA	NA	GenBank	KY595879
KY754016	Lophuromys stanleyi	non-Ethiopian L. flavopunctatus	0.3833	29.9333	3382	Rwenzori	UG	NA	NA	NA	Yes	NA	NA	NA	NA	NA	NA	NA	NA	NA	NA	NA	NA	NA	NA	NA	NA	NA	NA	NA	NA	NA	GenBank	KY754016
TA085	Lophuromys stanleyi	non-Ethiopian L. flavopunctatus	-1.031	31.5722	1169	Minziro	TZ	NA	NA	NA	Yes	NA	NA	NA	NA	NA	NA	NA	NA	NA	NA	NA	NA	NA	NA	NA	NA	NA	NA	NA	NA	NA	GenBank	MN616994
TA106	Lophuromys stanleyi	non-Ethiopian L. flavopunctatus	-1.0384	31.5422	1221	Minziro	TZ	NA	NA	NA	Yes	NA	NA	NA	NA	NA	NA	NA	NA	NA	NA	NA	NA	NA	NA	NA	NA	NA	NA	NA	NA	NA	GenBank	MN616996
TA109	Lophuromys stanleyi	non-Ethiopian L. flavopunctatus	-1.0384	31.5422	1221	Minziro	TZ	NA	NA	NA	Yes	NA	NA	NA	NA	NA	NA	NA	NA	NA	NA	NA	NA	NA	NA	NA	NA	NA	NA	NA	NA	NA	GenBank	MN616997
FMNH144775	Lophuromys stanleyi	non-Ethiopian L. flavopunctatus	0.3833	29.9333	3382	Rwenzori	UG	1991	Male	Old adult	Yes	NA	NA	NA	NA	NA	54.22	27.41	14.88	13.07	10.92	8.07	6.96	6.79	6.06	6.82	4.98	4.61	4.63	4.73	2.76	FMNH: 144775	New (this study)	FMNH144775
FMNH157531	Lophuromys stanleyi	non-Ethiopian L. flavopunctatus	-1.3833	29.65	3213	Mgahinga	UG	NA	NA	NA	Yes	NA	NA	MW464526	NA	NA	NA	NA	NA	NA	NA	NA	NA	NA	NA	NA	NA	NA	NA	NA	NA	NA	New (this study)	FMNH157531
FMNH137520	Lophuromys stanleyi	non-Ethiopian L. flavopunctatus	-0.31419	32.3005	1196	Bugala	UG	1990	Male	Adult	NA	NA	NA	NA	NA	NA	59.18	29.9	15.91	13.24	12.7	8.56	7.53	7.23	6.58	6.52	5.61	4.79	4.96	4.4	2.95	FMNH: 137520	New (this study)	FMNH137520
FMNH137783	Lophuromys stanleyi	non-Ethiopian L. flavopunctatus	-0.00528	32.2833	1247	Bugala	UG	1990	Female	Young adult	Yes	Yes	Yes	MW464527	MW464543	MW464577	52.43	26.82	14.69	12.44	11.66	7.41	7.07	6.72	5.64	5.84	5.39	4.8	4.58	3.81	2.84	FMNH: 137783	New (this study)	FMNH137783
FMNH137787	Lophuromys stanleyi	non-Ethiopian L. flavopunctatus	-0.36625	32.2532	1135	Bugala	UG	1990	Male	Young adult	Yes	Yes	NA	NA	NA	NA		27.89	14.66	12.61	12.01	7.54	7.07	6.78	6.06	6.12	5.41	4.81	4.66	4.03	3.17	FMNH: 137787	New (this study)	FMNH137787
FMNH137790	Lophuromys stanleyi	non-Ethiopian L. flavopunctatus	-0.31419	32.3005	1196	Bugala	UG	1990	Male	Young adult	NA	NA	NA	NA	NA	NA	55.35	27.92	15.07	12.8	11.96	7.77	7.37	6.72	6.14	6.18	5.32	4.72	4.77	4.15	2.98	FMNH: 137790	New (this study)	FMNH137790
FMNH144647	Lophuromys stanleyi	non-Ethiopian L. flavopunctatus	0.35	30	2251	Rwenzori	UG	1990	Male	Adult	NA	NA	NA	NA	NA	NA	53.32	27.11	14.31	12.44	11.62	7.78	6.93	6.76	6.04	6.4	5.14	4.46	5.01	3.45	3.08	FMNH: 144647	New (this study)	FMNH144647
FMNH144654	Lophuromys stanleyi	non-Ethiopian L. flavopunctatus	0.3666	30	2173	Rwenzori	UG	1990	Male	Adult	NA	NA	NA	NA	NA	NA	53.93	27.39	14.48	12.23	11.75	7.91	7.2	6.47	6.59	6.24	4.9	4.61	4.64	3.6	2.94	FMNH: 144654	New (this study)	FMNH144654
FMNH144664	Lophuromys stanleyi	non-Ethiopian L. flavopunctatus	0.3666	29.9833	2522	Rwenzori	UG	1990	Male	Young adult	NA	NA	NA	NA	NA	NA	52.14	26.78	13.77	12.5	11.69	7.29	6.99	6.21	5.73	5.94	5.21	4.61	4.54	4.18	2.68	FMNH: 144664	New (this study)	FMNH144664
FMNH144666	Lophuromys stanleyi	non-Ethiopian L. flavopunctatus	0.3666	29.9833	2522	Rwenzori	UG	1990	Female	Adult	NA	NA	NA	NA	NA	NA	53.96	27.75	14.5	12.72	11.64	8.11	7.26	6.63	6.71	6.16	5.62	4.58	4.72	3.34	3.04	FMNH: 144666	New (this study)	FMNH144666
FMNH144678	Lophuromys stanleyi	non-Ethiopian L. flavopunctatus	0.3666	29.9833	2522	Rwenzori	UG	1990	Female	Young adult	NA	NA	NA	NA	NA	NA	54.02	27.46	14.86	12.79	11.16	7.67	7.28	6.68	5.8	6.21	5.52	4.98	4.88	4.12	3	FMNH: 144678	New (this study)	FMNH144678
FMNH144684	Lophuromys stanleyi	non-Ethiopian L. flavopunctatus	0.3666	29.9833	2522	Rwenzori	UG	1990	Female	Young adult	NA	NA	NA	NA	NA	NA	55.27	28.15	14.62	12.87	12.08	7.93	7.44	6.65	6.25	6.34	5.6	4.76	5.18	3.8	3.05	FMNH: 144684	New (this study)	FMNH144684
FMNH144688	Lophuromys stanleyi	non-Ethiopian L. flavopunctatus	0.3666	29.9833	2522	Rwenzori	UG	1990	Male	Old adult	NA	NA	NA	NA	NA	NA	57.73	29.21	15.54	12.89	12.8	8.42	7.1	6.98	6.53	6.16	5.64	4.97	5.14	4.05	3.67	FMNH: 144688	New (this study)	FMNH144688
FMNH144690	Lophuromys stanleyi	non-Ethiopian L. flavopunctatus	0.3666	29.9833	2522	Rwenzori	UG	1990	Male	Young adult	NA	NA	NA	NA	NA	NA	53.43	27.17	14.8	12.66	11.43	7.72	7.1	6.72	6.36	6.1	5.22	4.61	4.83	3.92	3.07	FMNH: 144690	New (this study)	FMNH144690
FMNH144702	Lophuromys stanleyi	non-Ethiopian L. flavopunctatus	0.3666	29.9833	2522	Rwenzori	UG	1990	Female	Young adult	NA	NA	NA	NA	NA	NA	53.99	26.9	14.27	12.97	11.61	7.23	7.32	6.69	5.88	6.03	5.67	4.91	4.92	4.02	3.15	FMNH: 144702	New (this study)	FMNH144702
FMNH144719	Lophuromys stanleyi	non-Ethiopian L. flavopunctatus	0.3666	29.9833	2522	Rwenzori	UG	1990	Male	Old adult	NA	NA	NA	NA	NA	NA	54.24	27.55	14.55	12.22	11.81	7.92	7.14	6.83	6.28	6.14	5.3	4.63	4.84	3.67	3.13	FMNH: 144719	New (this study)	FMNH144719
FMNH144742	Lophuromys stanleyi	non-Ethiopian L. flavopunctatus	0.3666	29.9833	2522	Rwenzori	UG	1991	Female	Adult	NA	NA	NA	NA	NA	NA		26.97	14.49	12.7	11.91	7.65	6.94	6.61	6.03	6.19	5.34	4.67	4.55	3.67	2.81	FMNH: 144742	New (this study)	FMNH144742
FMNH144750	Lophuromys stanleyi	non-Ethiopian L. flavopunctatus	0.3666	29.9833	2522	Rwenzori	UG	1991	Male	Adult	NA	NA	NA	NA	NA	NA	54.65	27.82	14.81	12.42	11.94	7.77	7.26	6.39	5.59	6.05	5.6	4.49	4.65	4.25	3.02	FMNH: 144750	New (this study)	FMNH144750
FMNH144751	Lophuromys stanleyi	non-Ethiopian L. flavopunctatus	0.3666	29.9833	2522	Rwenzori	UG	1991	Male	Young adult	NA	NA	NA	NA	NA	NA	53.2	27.16	13.79	12.23	11.23	7.89	6.94	6.3	5.79	6.66	5.12	4.55	4.63	4.09	3.11	FMNH: 144751	New (this study)	FMNH144751
FMNH144754	Lophuromys stanleyi	non-Ethiopian L. flavopunctatus	0.3666	29.9833	2522	Rwenzori	UG	1991	Male	Adult	NA	NA	NA	NA	NA	NA	54.81	27.95	15.05	13.06	11.8	7.84	7.57	6.79	5.71	6.46	5.35	4.64	4.85	4.27	3.11	FMNH: 144754	New (this study)	FMNH144754
FMNH144755	Lophuromys stanleyi	non-Ethiopian L. flavopunctatus	0.3666	29.9833	2522	Rwenzori	UG	1991	Male	Adult	NA	NA	NA	NA	NA	NA	54.48	27.63	14.64	12.55	11.67	8.1	7.5	6.67	5.93	6.31	5.45	4.71	5.03	4.07	2.95	FMNH: 144755	New (this study)	FMNH144755
FMNH144757	Lophuromys stanleyi	non-Ethiopian L. flavopunctatus	0.3833	29.9333	3382	Rwenzori	CD	NA	NA	NA	Yes	NA	NA	MW464528	NA	NA	NA	NA	NA	NA	NA	NA	NA	NA	NA	NA	NA	NA	NA	NA	NA	NA	New (this study)	FMNH144757
FMNH144776	Lophuromys stanleyi	non-Ethiopian L. flavopunctatus	0.3833	29.9333	3382	Rwenzori	UG	1991	Male	Adult	NA	NA	NA	NA	NA	NA	54.13	27.57	14.48	12.9	10.82	8.12	7.31	6.52	6.14	6.38	5.34	4.6	4.79	4.44	2.87	FMNH: 144776	New (this study)	FMNH144776
FMNH144778	Lophuromys stanleyi	non-Ethiopian L. flavopunctatus	0.3833	29.9333	3382	Rwenzori	UG	1991	Female	Adult	NA	NA	NA	NA	NA	NA		26.98	14.43	13.02	11.51	7.86	7.36	6.39	6.11	6.31	5.33	4.36	4.32	4.28	2.98	FMNH: 144778	New (this study)	FMNH144778
FMNH144783	Lophuromys stanleyi	non-Ethiopian L. flavopunctatus	0.3833	29.9333	3382	Rwenzori	UG	1991	Male	Young adult	NA	NA	NA	NA	NA	NA	52.98	27.08	14.21	12.78	11.26	7.46	7.22	6.29	5.65	6.14	5.3	4.62	4.46	4.77	2.69	FMNH: 144783	New (this study)	FMNH144783
FMNH144794	Lophuromys stanleyi	non-Ethiopian L. flavopunctatus	0.3833	29.8833	4220	Rwenzori	UG	1991	Male	Old adult	NA	NA	NA	NA	NA	NA	55.42	28.17	14.8	12.3	12.27	8.54	7	6.49	5.99	6.21	5.52	4.09	4.61	4.52	2.73	FMNH: 144794	New (this study)	FMNH144794
FMNH144799	Lophuromys stanleyi	non-Ethiopian L. flavopunctatus	0.3833	29.8833	4220	Rwenzori	UG	1991	Female	Adult	NA	NA	NA	NA	NA	NA	53.01	27	14.02	12.46	11.43	8.14	7.11	6.34	5.67	6.28	5.46	4.11	4.69	4.35	2.93	FMNH: 144799	New (this study)	FMNH144799
FMNH144800	Lophuromys stanleyi	non-Ethiopian L. flavopunctatus	0.3833	29.8833	4220	Rwenzori	UG	1991	Female	Young adult	NA	NA	NA	NA	NA	NA	50.89	25.94	13.21	12.51	10.7	7.35	7.03	6.09	5.69	6.19	5.58	4.34	4.35	4	2.74	FMNH: 144800	New (this study)	FMNH144800
FMNH144801	Lophuromys stanleyi	non-Ethiopian L. flavopunctatus	0.3833	29.8833	4220	Rwenzori	UG	1991	Female	Young adult	NA	NA	NA	NA	NA	NA	51.41	26.01	14.05	12.81	10.69	7.44	7.15	6.29	5.64	6.11	5.14	4.32	4.55	4.05	2.8	FMNH: 144801	New (this study)	FMNH144801
FMNH144805	Lophuromys stanleyi	non-Ethiopian L. flavopunctatus	0.3833	29.8833	4220	Rwenzori	UG	1991	Female	Young adult	NA	NA	NA	NA	NA	NA	52.21	26.7	14.24	12.6	11.11	7.92	7.38	6.4	5.64	6.19	5.17	4.19	4.62	3.98	2.83	FMNH: 144805	New (this study)	FMNH144805
FMNH144809	Lophuromys stanleyi	non-Ethiopian L. flavopunctatus	0.3833	29.8833	4220	Rwenzori	UG	1991	Male	Old adult	NA	NA	NA	NA	NA	NA	53.85	27.43	15.07	13.14	11.5	8.3	7.18	6.74	6.12	6.4	5.53	4.32	4.74	4.15	2.99	FMNH: 144809	New (this study)	FMNH144809
FMNH144810	Lophuromys stanleyi	non-Ethiopian L. flavopunctatus	0.3833	29.8833	4220	Rwenzori	UG	1991	Female	Young adult	NA	NA	NA	NA	NA	NA	51.86	26.21	13.38	12.42	11.23	7.66	7.23	6.37	5.65	5.96	4.95	4.16	4.58	4.08	2.95	FMNH: 144810	New (this study)	FMNH144810
FMNH144812	Lophuromys stanleyi	non-Ethiopian L. flavopunctatus	0.3833	29.8833	4220	Rwenzori	UG	1991	Male	Old adult	NA	NA	NA	NA	NA	NA	55.62	28.3	14.77	13.2	12.42	8.24	7.44	6.66	6.04	6.28	5.38	4.34	4.68	4.15	3.01	FMNH: 144812	New (this study)	FMNH144812
FMNH149749	Lophuromys stanleyi	non-Ethiopian L. flavopunctatus	-0.43958	32.4982	1222	Bukasa	UG	1990	Male	Young adult	NA	NA	NA	NA	NA	NA	56.26	29.01	14.62	13.16	12.3	8.3	7.14	6.79	6.49	6.25	5.57	4.93	5.06	4.33	3.04	FMNH: 149749	New (this study)	FMNH149749
FMNH149750	Lophuromys stanleyi	non-Ethiopian L. flavopunctatus	-0.43958	32.4982	1222	Bukasa	UG	1990	Female	Adult	NA	NA	NA	NA	NA	NA	59.21	29.98	15.55	13.32	13.09	8.67	7.41	7.3	6.87	6.48	5.49	5.11	5.1	4.05	3.12	FMNH: 149750	New (this study)	FMNH149750
FMNH149754	Lophuromys stanleyi	non-Ethiopian L. flavopunctatus	-0.31739	32.04	1130	Bukakata	UG	1990	Female	Young adult	NA	NA	NA	NA	NA	NA	54.74	27.72	14.63	12.88	11.32	7.93	7.19	6.94	6.43	5.95	5.26	4.92	4.83	3.89	3.25	FMNH: 149754	New (this study)	FMNH149754
FMNH149755	Lophuromys stanleyi	non-Ethiopian L. flavopunctatus	-0.31739	32.04	1130	Bukakata	UG	1990	Female	Old adult	NA	NA	NA	NA	NA	NA	55.83	28.45	14.7	12.54	11.8	8.28	7.1	7.01	6.23	6.15	5.1	4.84	5.11	4.12	3.64	FMNH: 149755	New (this study)	FMNH149755
FMNH149757	Lophuromys stanleyi	non-Ethiopian L. flavopunctatus	-0.31739	32.04	1130	Bukakata	UG	1990	Female	Old adult	NA	NA	NA	NA	NA	NA		29.29	14.85	12.91	12.76	7.98	6.93	7.07	6.49	6.23	5.34	4.83	4.81	3.96	3.14	FMNH: 149757	New (this study)	FMNH149757
FMNH149758	Lophuromys stanleyi	non-Ethiopian L. flavopunctatus	-0.31739	32.04	1130	Bukakata	UG	1990	Male	Adult	NA	NA	NA	NA	NA	NA	56.14	28.39	15.16	12.79	11.87	8.02	6.92	7.25	6.45	6.18	5.42	4.97	5.18	3.79	2.99	FMNH: 149758	New (this study)	FMNH149758
FMNH149760	Lophuromys stanleyi	non-Ethiopian L. flavopunctatus	-0.31739	32.04	1130	Bukakata	UG	1990	Male	Old adult	NA	NA	NA	NA	NA	NA	56.73	29.17	14.59	12.52	12.4	8.2	6.85	7.01	6.56	5.95	4.94	5.15	5	4.3	3.41	FMNH: 149760	New (this study)	FMNH149760
FMNH149762	Lophuromys stanleyi	non-Ethiopian L. flavopunctatus	-0.31739	32.04	1130	Bukakata	UG	1990	Male	Adult	NA	NA	NA	NA	NA	NA	57.88	29.34	15.33	13.1	12.34	8.03	6.92	6.96	6.56	6.17	4.94	4.88	4.9	4.15	3.15	FMNH: 149762	New (this study)	FMNH149762
FMNH149763	Lophuromys stanleyi	non-Ethiopian L. flavopunctatus	-0.31739	32.04	1130	Bukakata	UG	1990	Female	Adult	NA	NA	NA	NA	NA	NA	55.59	28.3	14.34	12.58	11.62	8.38	6.88	6.91	6.41	6.37	5.27	4.66	4.93	4.38	3.41	FMNH: 149763	New (this study)	FMNH149763
FMNH149777	Lophuromys stanleyi	non-Ethiopian L. flavopunctatus	-0.31739	32.04	1130	Bukakata	UG	1990	Male	Young adult	NA	NA	NA	NA	NA	NA	55.08	28.02	14.3	12.6	11.8	7.98	7.13	6.83	6.22	6.01	5	4.91	4.77	4.06	3.13	FMNH: 149777	New (this study)	FMNH149777
FMNH149779	Lophuromys stanleyi	non-Ethiopian L. flavopunctatus	-0.31739	32.04	1130	Bukakata	UG	1990	Male	Old adult	NA	NA	NA	NA	NA	NA	55.78	28.41	14.16	12.26	12.58	7.9	6.94	6.64	6.29	5.81	4.91	4.91	4.67	3.81	3.21	FMNH: 149779	New (this study)	FMNH149779
FMNH149780	Lophuromys stanleyi	non-Ethiopian L. flavopunctatus	-0.31739	32.04	1130	Bukakata	UG	1990	Female	Adult	NA	NA	NA	NA	NA	NA	54.32	27.5	13.77	12.07	11.78	7.87	6.71	6.65	6.16	5.84	4.94	4.63	4.78	3.83	2.61	FMNH: 149780	New (this study)	FMNH149780
FMNH149781	Lophuromys stanleyi	non-Ethiopian L. flavopunctatus	-0.31739	32.04	1130	Bukakata	UG	1990	Male	Adult	NA	NA	NA	NA	NA	NA	54.99	28.46	14.27	12.66	11.86	8.39	7.05	6.37	6.62	5.73	5.31	4.84	4.73	4.08	2.9	FMNH: 149781	New (this study)	FMNH149781
FMNH149788	Lophuromys stanleyi	non-Ethiopian L. flavopunctatus	-0.31739	32.04	1130	Bukakata	UG	1990	Male	Old adult	NA	NA	NA	NA	NA	NA	55.25	28.04	15.34	13.11	11.72	8.12	6.67	7.03	6.36	5.9	5.38	4.71	4.62	4.4	3.13	FMNH: 149788	New (this study)	FMNH149788
FMNH149790	Lophuromys stanleyi	non-Ethiopian L. flavopunctatus	-0.31739	32.04	1130	Bukakata	UG	1990	Male	Adult	NA	NA	NA	NA	NA	NA	56.28	28.58	14.84	12.64	12.4	8.31	7.31	6.77	6.45	6.02	5.52	4.96	4.56	3.86	3.11	FMNH: 149790	New (this study)	FMNH149790
FMNH149791	Lophuromys stanleyi	non-Ethiopian L. flavopunctatus	-0.31739	32.04	1130	Bukakata	UG	1990	Female	Old adult	NA	NA	NA	NA	NA	NA	56.25	28.37	14.48	12.36	12.38	8.39	6.81	6.92	7.02	5.61	5.29	4.67	4.75	3.5	3.37	FMNH: 149791	New (this study)	FMNH149791
FMNH149797	Lophuromys stanleyi	non-Ethiopian L. flavopunctatus	-0.31739	32.04	1130	Bukakata	UG	1990	Female	Adult	NA	NA	NA	NA	NA	NA	54.28	27.56	14.62	12.82	11.32	7.93	6.76	6.87	6.28	6.23	5.25	4.61	4.81	4.05	3.25	FMNH: 149797	New (this study)	FMNH149797
FMNH149802	Lophuromys stanleyi	non-Ethiopian L. flavopunctatus	-0.31739	32.04	1130	Bukakata	UG	1990	Male	Old adult	NA	NA	NA	NA	NA	NA	57.79	28.77	15.24	12.62	11.92	8.2	6.77	6.87	6.63	6.28	5.64	4.85	5.12	4.42	3.3	FMNH: 149802	New (this study)	FMNH149802
FMNH149805	Lophuromys stanleyi	non-Ethiopian L. flavopunctatus	1.42629	31.3616	1144	Hoima	UG	1990	Female	Old adult	NA	NA	NA	NA	NA	NA		29.56	14.44	12.96	12.7	8.65	7.24	7.39	6.29	6.23	5.51	4.7	5.44	3.87	3.27	FMNH: 149805	New (this study)	FMNH149805
FMNH149806	Lophuromys stanleyi	non-Ethiopian L. flavopunctatus	1.42629	31.3616	1144	Hoima	UG	1990	Female	Young adult	NA	NA	NA	NA	NA	NA	55.33	28.06	14.71	13.05	11.88	7.84	6.89	6.89	6.34	5.89	5.12	4.87	4.83	4.06	2.93	FMNH: 149806	New (this study)	FMNH149806
FMNH149807	Lophuromys stanleyi	non-Ethiopian L. flavopunctatus	1.42629	31.3616	1144	Hoima	UG	1990	Male	Young adult	NA	NA	NA	NA	NA	NA	51	25.86	13.45	12	10.86	7	6.96	6.48	6.09	5.48	4.95	4.89	4.41	3.68	2.78	FMNH: 149807	New (this study)	FMNH149807
FMNH149808	Lophuromys stanleyi	non-Ethiopian L. flavopunctatus	1.42629	31.3616	1144	Hoima	UG	1990	Female	Adult	NA	NA	NA	NA	NA	NA	57.23	28.97	14.77	12.67	12.48	8.04	7.09	6.98	6.5	6.06	5.2	4.84	5.09	4	3.15	FMNH: 149808	New (this study)	FMNH149808
FMNH157535	Lophuromys stanleyi	non-Ethiopian L. flavopunctatus	-1.3833	29.65	3213	Mgahinga	UG	NA	NA	NA	Yes	NA	NA	MW464511	NA	NA	NA	NA	NA	NA	NA	NA	NA	NA	NA	NA	NA	NA	NA	NA	NA	NA	New (this study)	FMNH157535
FMNH157549	Lophuromys stanleyi	non-Ethiopian L. flavopunctatus	-1.3833	29.65	3213	Mgahinga	UG	1996	Male	Adult	Yes	NA	NA	NA	NA	NA	53.77	27.02	14.42	12.74	10.96	7.36	7	6.54	5.81	6.05	5.68	4.96	4.5	4.38	2.72	FMNH: 157549	New (this study)	FMNH157549
FMNH157563	Lophuromys stanleyi	non-Ethiopian L. flavopunctatus	-1.3833	29.65	3213	Mgahinga	UG	1996	Male	Young adult	NA	NA	NA	NA	NA	NA	53.87	27.41	14.05	12.91	11.67	7.55	7.03	6.53	6.25	6.15	5.09	4.83	4.74	3.77	2.7	FMNH: 157563	New (this study)	FMNH157563
FMNH157565	Lophuromys stanleyi	non-Ethiopian L. flavopunctatus	-1.3833	29.65	3213	Mgahinga	UG	1996	Female	Old adult	NA	NA	NA	NA	NA	NA	55.11	28.05	14.98	12.82	12.02	7.77	6.74	6.71	5.92	6.31	5.58	4.68	4.78	4.3	3.17	FMNH: 157565	New (this study)	FMNH157565
FMNH157571	Lophuromys stanleyi	non-Ethiopian L. flavopunctatus	-1.3833	29.65	3213	Mgahinga	UG	1996	Male	Old adult	NA	NA	NA	NA	NA	NA	54.43	27.62	15	12.96	11.6	7.76	7.02	6.85	6.08	6.14	5.07	4.75	4.81	3.87	2.89	FMNH: 157571	New (this study)	FMNH157571
FMNH157575	Lophuromys stanleyi	non-Ethiopian L. flavopunctatus	-1.3833	29.65	3213	Mgahinga	UG	1996	Male	Old adult	NA	NA	NA	NA	NA	NA	54.42	28.02	14.85	13.02	12.26	7.83	7.32	6.55	6.05	6.47	5.36	4.69	4.67	4.03	2.9	FMNH: 157575	New (this study)	FMNH157575
FMNH157576	Lophuromys stanleyi	non-Ethiopian L. flavopunctatus	-1.3833	29.65	3213	Mgahinga	UG	1996	Female	Adult	NA	NA	NA	NA	NA	NA	54.43	27.37	14.35	12.48	11.51	7.56	6.85	6.5	5.86	6.16	5.44	4.7	4.81	4.39	2.74	FMNH: 157576	New (this study)	FMNH157576
FMNH157584	Lophuromys stanleyi	non-Ethiopian L. flavopunctatus	-1.3833	29.65	3213	Mgahinga	UG	1996	Female	Old adult	NA	NA	NA	NA	NA	NA	52.7	26.91	14.14	12.31	11.26	7.84	6.72	6.54	6.12	5.81	5.24	4.64	4.53	3.85	2.79	FMNH: 157584	New (this study)	FMNH157584
FMNH157587	Lophuromys stanleyi	non-Ethiopian L. flavopunctatus	-1.3833	29.65	3213	Mgahinga	UG	1996	Female	Old adult	NA	NA	NA	NA	NA	NA	54.54	27.95	14.57	12.39	12.01	7.77	7.16	6.51	6.45	6.01	5.83	4.93	4.62	3.6	2.64	FMNH: 157587	New (this study)	FMNH157587
FMNH157596	Lophuromys stanleyi	non-Ethiopian L. flavopunctatus	-1.3833	29.65	3213	Mgahinga	UG	1996	Female	Young adult	NA	NA	NA	NA	NA	NA	51.22	26.57	14.39	13.02	11.14	7.18	7.22	6.38	5.99	6.12	5.46	5.11	4.49	3.92	2.84	FMNH: 157596	New (this study)	FMNH157596
FMNH157597	Lophuromys stanleyi	non-Ethiopian L. flavopunctatus	-1.3833	29.65	3213	Mgahinga	UG	1996	Male	Adult	NA	NA	NA	NA	NA	NA	53.18	27.57	14.59	13.12	11.48	8	6.96	6.74	6.24	6.31	5.32	4.91	4.6	4.11	2.68	FMNH: 157597	New (this study)	FMNH157597
FMNH157611	Lophuromys stanleyi	non-Ethiopian L. flavopunctatus	-1.3667	29.65	2733	Mgahinga	UG	1996	Male	Old adult	NA	NA	NA	NA	NA	NA	54.71	27.72	15.31	12.84	12.31	7.81	7.25	6.92	6.02	6.31	5.44	4.83	4.95	3.97	2.83	FMNH: 157611	New (this study)	FMNH157611
FMNH157615	Lophuromys stanleyi	non-Ethiopian L. flavopunctatus	-1.3667	29.65	2733	Mgahinga	UG	1996	Male	Adult	NA	NA	NA	NA	NA	NA	55.85	28.03	15.23	13.12	11.86	7.63	7.37	6.77	6.25	6.25	5.37	4.93	4.8	4.09	3	FMNH: 157615	New (this study)	FMNH157615
FMNH157618	Lophuromys stanleyi	non-Ethiopian L. flavopunctatus	-1.3833	29.65	3213	Mgahinga	UG	1996	Male	Old adult	Yes	NA	NA	MW464515	NA	NA	54.55	28.14	14.53	12.86	11.6	7.78	7.26	6.85	6.49	6.25	5.5	5.16	4.64	3.82	2.89	FMNH: 157618	New (this study)	FMNH157618
FMNH157623	Lophuromys stanleyi	non-Ethiopian L. flavopunctatus	-1.3667	29.65	2733	Mgahinga	UG	1996	Female	Old adult	NA	NA	NA	NA	NA	NA	53.99	27.37	15.27	12.96	11.82	7.96	7.24	6.93	6.19	6.43	5.52	4.49	5.22	3.75	3.01	FMNH: 157623	New (this study)	FMNH157623
FMNH157624	Lophuromys stanleyi	non-Ethiopian L. flavopunctatus	-1.3667	29.65	2733	Mgahinga	UG	1996	Female	Old adult	NA	NA	NA	NA	NA	NA	55.74	28.63	14.58	12.38	12.01	8.12	6.85	6.91	6.14	6	5.5	4.8	4.82	4.47	3.07	FMNH: 157624	New (this study)	FMNH157624
FMNH157628	Lophuromys stanleyi	non-Ethiopian L. flavopunctatus	-1.3667	29.65	2733	Mgahinga	UG	1996	Male	Adult	NA	NA	NA	NA	NA	NA	55.56	28.33	14.7	12.76	12.32	8.03	7.31	6.82	6.22	6.04	5.54	4.75	4.77	4.14	2.85	FMNH: 157628	New (this study)	FMNH157628
FMNH157629	Lophuromys stanleyi	non-Ethiopian L. flavopunctatus	-1.3667	29.65	2733	Mgahinga	UG	1996	Female	Old adult	NA	NA	NA	NA	NA	NA	53.66	27.54	14.28	12.39	11.72	7.94	6.81	6.95	5.94	6.15	5.73	4.62	4.53	4.16	2.83	FMNH: 157629	New (this study)	FMNH157629
FMNH157636	Lophuromys stanleyi	non-Ethiopian L. flavopunctatus	-1.3833	29.65	3213	Mgahinga	UG	NA	NA	NA	Yes	NA	NA	MW464512	NA	NA	NA	NA	NA	NA	NA	NA	NA	NA	NA	NA	NA	NA	NA	NA	NA	NA	New (this study)	FMNH157636
FMNH157913	Lophuromys stanleyi	non-Ethiopian L. flavopunctatus	-1.0333	29.7667	2265	Bwindi	UG	1996	Male	Adult	Yes	NA	NA	MW464513	NA	NA	54.51	27.8	14.39	12.53	12.01	8.28	6.94	6.67	6.78	6.07	5.35	4.65	4.7	3.52	3.21	FMNH: 157913	New (this study)	FMNH157913
FMNH157914	Lophuromys stanleyi	non-Ethiopian L. flavopunctatus	-1.0333	29.7667	2265	Bwindi	UG	1996	Male	Adult	Yes	NA	NA	MW464514	NA	NA	54.08	27.95	14.49	12.85	11.65	7.8	7.23	6.45	6.32	6.28	5.56	5.01	4.3	3.88	2.94	FMNH: 157914	New (this study)	FMNH157914
FMNH160592	Lophuromys stanleyi	non-Ethiopian L. flavopunctatus	-0.98701	29.6179	1463	Bwindi	UG	1997	Female	Adult	NA	NA	NA	NA	NA	NA	55.44	28.36	14.82	12.61	12.12	7.86	6.86	6.97	6.03	5.99	5	4.83	4.95	4.27	3.2	FMNH: 160592	New (this study)	FMNH160592
FMNH160595	Lophuromys stanleyi	non-Ethiopian L. flavopunctatus	-0.98701	29.6179	1463	Bwindi	UG	1997	Male	Adult	NA	NA	NA	NA	NA	NA		27.89	14.76	13.06	12.41	7.54	7.19	6.61	6.04	6.17	5.4	4.65	4.36	3.76	2.83	FMNH: 160595	New (this study)	FMNH160595
FMNH160597	Lophuromys stanleyi	non-Ethiopian L. flavopunctatus	-0.98701	29.6179	1463	Bwindi	UG	1997	Male	Adult	NA	NA	NA	NA	NA	NA	53.38	26.99	14.23	12.52	11.43	7.72	6.94	6.81	5.94	6.1	5.39	4.53	4.83	4.27	2.81	FMNH: 160597	New (this study)	FMNH160597
FMNH160598	Lophuromys stanleyi	non-Ethiopian L. flavopunctatus	-0.98701	29.6179	1463	Bwindi	UG	1997	Female	Adult	NA	NA	NA	NA	NA	NA		28.74	15.5	13.66	12.71	7.98	7.3	7.35	6.87	6.36	5.53	4.94	5.36	3.84	3.16	FMNH: 160598	New (this study)	FMNH160598
FMNH160600	Lophuromys stanleyi	non-Ethiopian L. flavopunctatus	-1.0333	29.7667	2265	Bwindi	UG	1997	Male	Adult	Yes	NA	NA	NA	NA	NA	55.97	28.83	15.11	13.12	12.25	8.04	7.28	7.1	6.24	6.34	5.36	5.2	4.88	3.86	2.9	FMNH: 160600	New (this study)	FMNH160600
FMNH160606	Lophuromys stanleyi	non-Ethiopian L. flavopunctatus	-0.98701	29.6179	1463	Bwindi	UG	1997	Male	Young adult	NA	NA	NA	NA	NA	NA	54.98	28.19	14.51	12.95	12.32	7.93	6.93	6.55	6.42	5.85	5.44	4.82	4.8	3.75	2.82	FMNH: 160606	New (this study)	FMNH160606
FMNH160607	Lophuromys stanleyi	non-Ethiopian L. flavopunctatus	-0.98701	29.6179	1463	Bwindi	UG	1997	Female	Adult	NA	NA	NA	NA	NA	NA	57.12	29.13	15.42	13.47	12.35	8.34	7.53	6.92	6.11	6.54	5.65	4.8	4.96	4.33	2.94	FMNH: 160607	New (this study)	FMNH160607
FMNH160608	Lophuromys stanleyi	non-Ethiopian L. flavopunctatus	-0.98701	29.6179	1463	Bwindi	UG	1997	Male	Adult	NA	NA	NA	NA	NA	NA	53.7	27.41	14.5	12.9	12.17	7.58	6.74	6.49	6.23	5.85	5.51	4.76	4.7	3.5	2.59	FMNH: 160608	New (this study)	FMNH160608
FMNH160609	Lophuromys stanleyi	non-Ethiopian L. flavopunctatus	-0.98701	29.6179	1463	Bwindi	UG	1997	Male	Adult	NA	NA	NA	NA	NA	NA	54.74	27.95	15.3	12.9	11.59	8.14	6.84	7.01	6.66	6.11	5.31	4.83	5.16	4.27	3.11	FMNH: 160609	New (this study)	FMNH160609
FMNH160613	Lophuromys stanleyi	non-Ethiopian L. flavopunctatus	-0.98701	29.6179	1463	Bwindi	UG	1997	Female	Adult	NA	NA	NA	NA	NA	NA	56.33	28.82	14.83	12.98	12.61	8.37	7.11	6.81	6.5	6.62	5.39	4.76	4.8	4.11	3.28	FMNH: 160613	New (this study)	FMNH160613
FMNH160623	Lophuromys stanleyi	non-Ethiopian L. flavopunctatus	-1.02506	29.612	1494	Bwindi	UG	1997	Male	Adult	NA	NA	NA	NA	NA	NA	58.15	29.23	14.98	13.08	12.65	7.99	7.33	6.96	6.45	6.67	5.29	5.24	5.03	4.16	3.35	FMNH: 160623	New (this study)	FMNH160623
FMNH160631	Lophuromys stanleyi	non-Ethiopian L. flavopunctatus	-1.02506	29.612	1494	Bwindi	UG	1997	Female	Young adult	NA	NA	NA	NA	NA	NA	53.37	27.13	14.04	12.23	11.62	7.44	6.81	6.72	6.36	5.76	5.13	4.65	4.83	3.75	2.69	FMNH: 160631	New (this study)	FMNH160631
FMNH160635	Lophuromys stanleyi	non-Ethiopian L. flavopunctatus	-1.02506	29.612	1494	Bwindi	UG	1997	Female	Old adult	NA	NA	NA	NA	NA	NA	58.38	29.72	15.64	13.49	12.32	8.52	7.45	7.12	6.34	6.92	5.49	4.73	5.18	4.37	3.59	FMNH: 160635	New (this study)	FMNH160635
FMNH160636	Lophuromys stanleyi	non-Ethiopian L. flavopunctatus	-1.02506	29.612	1494	Bwindi	UG	1997	Male	Young adult	NA	NA	NA	NA	NA	NA	52.96	26.36	14.52	12.74	11	7.32	6.77	6.71	5.83	6.02	5.11	4.78	4.62	4.02	2.82	FMNH: 160636	New (this study)	FMNH160636
FMNH160637	Lophuromys stanleyi	non-Ethiopian L. flavopunctatus	-1.02506	29.612	1494	Bwindi	UG	1997	Male	Young adult	NA	NA	NA	NA	NA	NA	54.08	27.33	14.61	12.75	12.02	7.47	7.18	6.73	6.1	5.65	5.46	5.01	4.86	3.8	2.94	FMNH: 160637	New (this study)	FMNH160637
FMNH160639	Lophuromys stanleyi	non-Ethiopian L. flavopunctatus	-0.90221	29.7167	1497	Bwindi	UG	1997	Female	Adult	NA	NA	NA	NA	NA	NA	53.91	27.22	13.91	12.32	11.56	7.52	6.73	6.45	6.45	5.94	5.39	5.11	4.59	3.7	2.98	FMNH: 160639	New (this study)	FMNH160639
FMNH160641	Lophuromys stanleyi	non-Ethiopian L. flavopunctatus	-0.90221	29.7167	1497	Bwindi	UG	1997	Male	Old adult	NA	NA	NA	NA	NA	NA	59.54	30.42	16.18	13.89	12.6	8.98	7.7	7.55	6.96	6.51	5.93	5.32	5.74	4.28	3.35	FMNH: 160641	New (this study)	FMNH160641
FMNH160643	Lophuromys stanleyi	non-Ethiopian L. flavopunctatus	-0.90221	29.7167	1497	Bwindi	UG	1997	Male	Adult	NA	NA	NA	NA	NA	NA	53.41	27.12	13.86	12.4	11.85	7.79	6.82	6.57	6.4	5.73	5.03	4.91	4.49	3.7	3.15	FMNH: 160643	New (this study)	FMNH160643
FMNH160648	Lophuromys stanleyi	non-Ethiopian L. flavopunctatus	-0.90221	29.7167	1497	Bwindi	UG	1997	Female	Adult	NA	NA	NA	NA	NA	NA	55.46	28.3	15.27	13.13	11.68	7.67	7.16	7.22	6.35	6.31	5.46	5.37	5.07	4.31	2.94	FMNH: 160648	New (this study)	FMNH160648
FMNH160665	Lophuromys stanleyi	non-Ethiopian L. flavopunctatus	-0.98701	29.6179	1463	Bwindi	UG	1997	Male	Adult	NA	NA	NA	NA	NA	NA	57.32	28.94	15.33	12.99	12.26	8.29	7.12	6.84	6.78	6.35	5.62	5.21	4.82	4.3	3.35	FMNH: 160665	New (this study)	FMNH160665
FMNH160684	Lophuromys stanleyi	non-Ethiopian L. flavopunctatus	-1.02506	29.612	1494	Bwindi	UG	1997	Male	Adult	NA	NA	NA	NA	NA	NA	56.31	28.64	15.14	13.29	12.44	7.86	7.2	6.95	5.88	6.31	5.44	5.1	5.01	4.43	3.28	FMNH: 160684	New (this study)	FMNH160684
FMNH160690	Lophuromys stanleyi	non-Ethiopian L. flavopunctatus	-0.90221	29.7167	1497	Bwindi	UG	1997	Male	Adult	NA	NA	NA	NA	NA	NA	55.24	27.94	14.75	12.98	11.59	7.97	7.09	6.67	6.58	5.83	5.46	5.04	4.53	3.8	3.06	FMNH: 160690	New (this study)	FMNH160690
FMNH160696	Lophuromys stanleyi	non-Ethiopian L. flavopunctatus	-0.90221	29.7167	1497	Bwindi	UG	1997	Male	Old adult	NA	NA	NA	NA	NA	NA	57.56	29.17	15.23	13.42	12.24	8.32	7.2	7.22	6.79	6.42	5.39	5.29	5.16	4.19	3.12	FMNH: 160696	New (this study)	FMNH160696
FMNH160700	Lophuromys stanleyi	non-Ethiopian L. flavopunctatus	-0.90221	29.7167	1497	Bwindi	UG	1997	Male	Young adult	NA	NA	NA	NA	NA	NA		26.8	14.35	13.15	10.81	7.55	7.64	6.68	5.98	6.01	5.25	4.8	4.67	3.95	2.87	FMNH: 160700	New (this study)	FMNH160700
FMNH161053	Lophuromys stanleyi	non-Ethiopian L. flavopunctatus	-1.28127	29.8231	2448	Echuya	UG	NA	NA	NA	Yes	NA	NA	NA	NA	NA	NA	NA	NA	NA	NA	NA	NA	NA	NA	NA	NA	NA	NA	NA	NA	NA	New (this study)	FMNH161053
FMNH161055	Lophuromys stanleyi	non-Ethiopian L. flavopunctatus	-1.28167	29.8178	2352	Echuya	UG	1997	Female	Old adult	NA	NA	NA	NA	NA	NA	54.13	27.45	14.78	13.09	11.31	7.81	6.78	6.64	6.19	5.9	5.56	4.39	4.64	4.3	3.12	FMNH: 161055	New (this study)	FMNH161055
FMNH161056	Lophuromys stanleyi	non-Ethiopian L. flavopunctatus	-1.28167	29.8178	2352	Echuya	UG	1997	Female	Adult	NA	NA	NA	NA	NA	NA	53.32	27.19	13.55	12.45	11.83	7.45	6.67	6.44	6.32	5.98	5.11	4.51	4.62	4.16	3.03	FMNH: 161056	New (this study)	FMNH161056
FMNH161057	Lophuromys stanleyi	non-Ethiopian L. flavopunctatus	-1.28167	29.8178	2352	Echuya	UG	1997	Female	Old adult	NA	NA	NA	NA	NA	NA	53.45	27.2	14.83	13.16	11.53	7.52	6.89	6.63	5.84	6.15	5.25	4.56	4.77	4.25	3.02	FMNH: 161057	New (this study)	FMNH161057
FMNH161058	Lophuromys stanleyi	non-Ethiopian L. flavopunctatus	-1.28167	29.8178	2352	Echuya	UG	1997	Male	Young adult	NA	NA	NA	NA	NA	NA	54.23	27.84	14.6	13.43	11.92	7.88	7.29	6.28	6.44	6.27	5.13	4.65	4.62	4.23	2.86	FMNH: 161058	New (this study)	FMNH161058
FMNH161060	Lophuromys stanleyi	non-Ethiopian L. flavopunctatus	-1.28167	29.8178	2352	Echuya	UG	1997	Male	Old adult	NA	NA	NA	NA	NA	NA	56.31	28.75	15.36	13.12	12.34	8.09	7.23	6.7	6.43	6.39	5.33	4.83	4.95	3.99	2.87	FMNH: 161060	New (this study)	FMNH161060
FMNH161061	Lophuromys stanleyi	non-Ethiopian L. flavopunctatus	-1.28167	29.8178	2352	Echuya	UG	1997	Male	Old adult	NA	NA	NA	NA	NA	NA	57.72	29.02	15.44	13.37	12.16	8.41	7.63	6.87	6.48	6.28	5.54	5.06	5.05	4.6	3.04	FMNH: 161061	New (this study)	FMNH161061
FMNH161062	Lophuromys stanleyi	non-Ethiopian L. flavopunctatus	-1.28167	29.8178	2352	Echuya	UG	1997	Male	Old adult	NA	NA	NA	NA	NA	NA	54.18	27.95	14.25	12.59	12.53	7.87	6.9	6.72	6.7	6.06	5.27	4.49	4.47	3.33	2.88	FMNH: 161062	New (this study)	FMNH161062
FMNH161065	Lophuromys stanleyi	non-Ethiopian L. flavopunctatus	-1.28167	29.8178	2352	Echuya	UG	1997	Male	Old adult	NA	NA	NA	NA	NA	NA	55.91	28.68	15.54	13.57	12.59	8.64	7.35	7	6.9	6.3	5.25	5.07	5.09	3.8	3.25	FMNH: 161065	New (this study)	FMNH161065
FMNH161070	Lophuromys stanleyi	non-Ethiopian L. flavopunctatus	-1.28167	29.8178	2352	Echuya	UG	1997	Male	Young adult	NA	NA	NA	NA	NA	NA	52.3	26.88	14.31	12.95	10.93	7.41	7.15	6.7	6.42	6.14	5.35	5.12	4.73	3.73	3.03	FMNH: 161070	New (this study)	FMNH161070
FMNH165250	Lophuromys stanleyi	non-Ethiopian L. flavopunctatus	1.73333	31.4667	1065	Budongo	UG	NA	NA	NA	Yes	NA	NA	MW464508	NA	NA	NA	NA	NA	NA	NA	NA	NA	NA	NA	NA	NA	NA	NA	NA	NA	NA	New (this study)	FMNH165250
FMNH165253	Lophuromys stanleyi	non-Ethiopian L. flavopunctatus	1.68333	31.5333	1095	Budongo	UG	1998	Male	Old adult	NA	NA	NA	NA	NA	NA	56.01	28.37	15.33	12.91	12.07	8.13	7.08	6.98	6.7	6.14	5.43	4.71	4.93	3.79	3.32	FMNH: 165253	New (this study)	FMNH165253
FMNH165254	Lophuromys stanleyi	non-Ethiopian L. flavopunctatus	1.78524	31.5756	1049	Budongo	UG	NA	NA	NA	Yes	NA	NA	NA	NA	NA	NA	NA	NA	NA	NA	NA	NA	NA	NA	NA	NA	NA	NA	NA	NA	NA	New (this study)	FMNH165254
FMNH165255	Lophuromys stanleyi	non-Ethiopian L. flavopunctatus	1.78524	31.5756	1049	Budongo	UG	1998	Female	Adult	Yes	NA	NA	MW464509	NA	NA	56.08	28.56	14.87	12.65	12.24	8.09	7.28	6.82	6.69	5.83	5.27	5.1	4.93	4.14	3.41	FMNH: 165255	New (this study)	FMNH165255
FMNH165257	Lophuromys stanleyi	non-Ethiopian L. flavopunctatus	1.75	31.5833	1059	Budongo	UG	1998	Female	Young adult	NA	NA	NA	NA	NA	NA	56.46	28.65	15.1	12.9	11.65	8.49	7.08	6.82	6.54	6.05	5.36	4.92	5.18	4.51	3.22	FMNH: 165257	New (this study)	FMNH165257
FMNH165259	Lophuromys stanleyi	non-Ethiopian L. flavopunctatus	1.72129	31.485	1077	Budongo	UG	1998	Female	Old adult	NA	NA	NA	NA	NA	NA	56.51	28.85	14.63	12.61	12.03	8.8	6.96	6.86	6.89	5.81	5.29	4.93	4.94	3.95	3.15	FMNH: 165259	New (this study)	FMNH165259
FMNH165261	Lophuromys stanleyi	non-Ethiopian L. flavopunctatus	1.72129	31.485	1077	Budongo	UG	1998	Female	Adult	NA	NA	NA	NA	NA	NA	61.47	31.43	16.03	13.51	13.6	8.82	8.09	7.29	7.58	6.64	5.23	5.77	5.73	3.95	3.44	FMNH: 165261	New (this study)	FMNH165261
FMNH165262	Lophuromys stanleyi	non-Ethiopian L. flavopunctatus	1.72129	31.485	1077	Budongo	UG	1998	Female	Young adult	NA	NA	NA	NA	NA	NA	53.39	27.33	14.34	12.56	11.33	7.78	6.98	6.31	6.23	5.6	5.21	4.64	4.5	3.97	2.86	FMNH: 165262	New (this study)	FMNH165262
FMNH165263	Lophuromys stanleyi	non-Ethiopian L. flavopunctatus	1.72129	31.485	1077	Budongo	UG	1998	Female	Adult	NA	NA	NA	NA	NA	NA	56.35	28.68	14.64	12.54	12.34	8.31	7.22	7.05	6.7	5.86	5.45	4.94	4.83	3.73	3.15	FMNH: 165263	New (this study)	FMNH165263
FMNH165265	Lophuromys stanleyi	non-Ethiopian L. flavopunctatus	1.68333	31.5333	1095	Budongo	UG	1998	Male	Young adult	Yes	NA	NA	NA	NA	NA	54.77	28.11	14.62	12.28	11.7	7.67	6.88	6.88	6.39	5.88	5.21	4.96	4.9	4.18	3.04	FMNH: 165265	New (this study)	FMNH165265
FMNH165266	Lophuromys stanleyi	non-Ethiopian L. flavopunctatus	1.68333	31.5333	1095	Budongo	UG	1998	Female	Young adult	NA	NA	NA	NA	NA	NA	51.45	26.04	13.12	12.1	11.09	7.15	6.66	6.63	6.22	5.66	5	4.79	4.47	3.48	2.71	FMNH: 165266	New (this study)	FMNH165266
FMNH165267	Lophuromys stanleyi	non-Ethiopian L. flavopunctatus	1.78524	31.5756	1049	Budongo	UG	1998	Male	Old adult	Yes	NA	NA	NA	NA	NA	56.84	29.24	14.48	12.52	12.44	8.61	7.13	7.15	7.34	5.9	5.04	5.03	4.82	3.88	3.11	FMNH: 165267	New (this study)	FMNH165267
FMNH165268	Lophuromys stanleyi	non-Ethiopian L. flavopunctatus	1.78524	31.5756	1049	Budongo	UG	1998	Female	Old adult	Yes	NA	NA	MW464517	NA	NA	57.63	29.48	14.81	12.62	12.13	8.62	7.16	7.35	7.11	6.12	5.3	4.7	5.21	4.2	3.54	FMNH: 165268	New (this study)	FMNH165268
FMNH182176	Lophuromys stanleyi	non-Ethiopian L. flavopunctatus	-0.41725	30.0835	1485	Kalinzu	UG	1996	Male	Young adult	NA	NA	NA	NA	NA	NA	53.32	26.92	14.46	12.77	11.2	7.88	7.25	6.74	6.18	5.93	5.24	4.86	4.66	4.05	3.03	FMNH: 182176	New (this study)	FMNH182176
FMNH182177	Lophuromys stanleyi	non-Ethiopian L. flavopunctatus	-0.41725	30.0835	1485	Kalinzu	UG	1996	Male	Adult	NA	NA	NA	NA	NA	NA	56.2	28.45	15.64	12.65	12.26	7.68	7.46	7.1	6.23	6.21	5.33	5.11	5.22	4.03	2.98	FMNH: 182177	New (this study)	FMNH182177
FMNH182179	Lophuromys stanleyi	non-Ethiopian L. flavopunctatus	-0.41725	30.0835	1485	Kalinzu	UG	1996	Male	Adult	NA	NA	NA	NA	NA	NA	54.9	27.92	14.41	12.86	11.23	7.98	7.18	6.8	6.7	6.23	5.38	4.95	4.89	4.16	2.96	FMNH: 182179	New (this study)	FMNH182179
FMNH182180	Lophuromys stanleyi	non-Ethiopian L. flavopunctatus	-0.41725	30.0835	1485	Kalinzu	UG	1996	Female	Young adult	NA	NA	NA	NA	NA	NA	55.97	28.42	15.03	13.1	11.95	8.1	7.43	7.07	6.47	6.08	5.48	4.65	4.88	3.8	3.27	FMNH: 182180	New (this study)	FMNH182180
FMNH182181	Lophuromys stanleyi	non-Ethiopian L. flavopunctatus	-0.41725	30.0835	1485	Kalinzu	UG	1996	Female	Adult	NA	NA	NA	NA	NA	NA	55.12	27.91	14.9	13.16	11.77	7.98	6.97	7.02	6.43	6.06	5.31	5.04	4.81	4.35	3.12	FMNH: 182181	New (this study)	FMNH182181
FMNH187074	Lophuromys stanleyi	non-Ethiopian L. flavopunctatus	-2.70811	31.7594	1137	Ashanti	TZ	1998	Female	Adult	NA	NA	NA	NA	NA	NA	57.07	29.1	14.95	12.93	11.76	7.95	6.9	6.62	6.18	5.79	5.33	5.03	4.77	4.61	3.11	FMNH: 187074	New (this study)	FMNH187074
FMNH187075	Lophuromys stanleyi	non-Ethiopian L. flavopunctatus	-2.70811	31.7594	1137	Ashanti	TZ	1998	Male	Adult	NA	NA	NA	NA	NA	NA	57.48	29.03	15.59	13.13	11.69	8.15	7.24	6.97	6.11	6.14	5.68	5.25	5.15	4.71	3.55	FMNH: 187075	New (this study)	FMNH187075
FMNH192960	Lophuromys stanleyi	non-Ethiopian L. flavopunctatus	-1.09418	31.5154	1158	Minziro	TZ	2006	Male	Adult	Yes	Yes	Yes	MW464520	MW464567	MW464592	56.18	28.46	15.31	13.01	11.69	7.8	7.62	7.23	6.26	6.14	5.25	5.29	4.99	4.27	3.46	FMNH: 192960	New (this study)	FMNH192960
FMNH192961	Lophuromys stanleyi	non-Ethiopian L. flavopunctatus	-1.09418	31.5154	1158	Minziro	TZ	2006	Male	Old adult	Yes	Yes	NA	NA	NA	NA	55.89	28.62	14.84	12.91	11.75	7.75	7.19	7.02	6.35	6.18	5.15	5.3	5.26	4.23	3.05	FMNH: 192961	New (this study)	FMNH192961
FMNH192962	Lophuromys stanleyi	non-Ethiopian L. flavopunctatus	-1.09418	31.5154	1158	Minziro	TZ	2006	Male	Adult	Yes	Yes	NA	MW464521	MW464535	NA	55.48	28.25	15.06	12.8	11.57	7.86	7.27	6.91	6.67	6.42	5.29	5.27	5.05	4.12	2.93	FMNH: 192962	New (this study)	FMNH192962
FMNH210400	Lophuromys stanleyi	non-Ethiopian L. flavopunctatus	0.57112	30.3262	1458	Kibale	UG	2009	Female	Old adult	NA	NA	NA	NA	NA	NA	56.62	28.84	15.49	12.88	12.11	8.93	7.01	7.07	6.96	6.45	5.51	4.63	5.18	3.68	3.09	FMNH: 210400	New (this study)	FMNH210400
FMNH210403	Lophuromys stanleyi	non-Ethiopian L. flavopunctatus	0.57755	30.3618	1526	Kibale	UG	NA	NA	NA	Yes	NA	NA	NA	NA	NA	NA	NA	NA	NA	NA	NA	NA	NA	NA	NA	NA	NA	NA	NA	NA	NA	New (this study)	FMNH210403
FMNH210404	Lophuromys stanleyi	non-Ethiopian L. flavopunctatus	0.57755	30.3618	1526	Kibale	UG	NA	NA	NA	Yes	NA	NA	MW464518	NA	NA	NA	NA	NA	NA	NA	NA	NA	NA	NA	NA	NA	NA	NA	NA	NA	NA	New (this study)	FMNH210404
FMNH210405	Lophuromys stanleyi	non-Ethiopian L. flavopunctatus	0.59881	30.3346	1474	Kibale	UG	2009	Male	Adult	NA	NA	NA	NA	NA	NA	55.14	27.98	15.21	13.13	11.6	8.04	6.89	6.68	6.38	6.14	5.42	4.66	5.02	4.15	2.81	FMNH: 210405	New (this study)	FMNH210405
FMNH210408	Lophuromys stanleyi	non-Ethiopian L. flavopunctatus	0.59881	30.3346	1474	Kibale	UG	2009	Female	Old adult	NA	NA	NA	NA	NA	NA	55.41	28.33	14.47	12.7	11.79	8.21	7.49	6.96	6.66	6.63	5.22	5.07	4.98	3.89	3.26	FMNH: 210408	New (this study)	FMNH210408
FMNH210409	Lophuromys stanleyi	non-Ethiopian L. flavopunctatus	0.59881	30.3346	1474	Kibale	UG	2009	Female	Adult	NA	NA	NA	NA	NA	NA	55.06	28.31	15.31	12.58	11.93	8.07	7.19	6.81	6.41	6.38	5.34	4.9	4.62	4	3.11	FMNH: 210409	New (this study)	FMNH210409
FMNH210413	Lophuromys stanleyi	non-Ethiopian L. flavopunctatus	0.59881	30.3346	1474	Kibale	UG	2009	Female	Young adult	NA	NA	NA	NA	NA	NA	54.12	27.44	14.31	12.21	11.8	8.11	6.82	6.61	6.43	5.98	5.28	4.55	5.12	3.64	3	FMNH: 210413	New (this study)	FMNH210413
FMNH210415	Lophuromys stanleyi	non-Ethiopian L. flavopunctatus	0.59881	30.3346	1474	Kibale	UG	2009	Male	Old adult	NA	NA	NA	NA	NA	NA	55.92	28.35	15.6	12.52	12.16	8.11	7.28	6.84	6.52	6.22	5.69	4.69	4.85	4.08	3.21	FMNH: 210415	New (this study)	FMNH210415
FMNH210416	Lophuromys stanleyi	non-Ethiopian L. flavopunctatus	0.59881	30.3346	1474	Kibale	UG	2009	Male	Old adult	NA	NA	NA	NA	NA	NA	56.54	28.61	15.83	12.65	12.36	8.61	6.98	7.23	6.45	6.38	5.42	4.7	5.04	3.71	3.26	FMNH: 210416	New (this study)	FMNH210416
FMNH210417	Lophuromys stanleyi	non-Ethiopian L. flavopunctatus	0.59881	30.3346	1474	Kibale	UG	2009	Female	Young adult	NA	NA	NA	NA	NA	NA	56.16	28.6	16.67	12.62	12.02	8.27	6.9	6.79	6.22	6.17	5.81	4.89	4.77	4.52	3.01	FMNH: 210417	New (this study)	FMNH210417
FMNH210418	Lophuromys stanleyi	non-Ethiopian L. flavopunctatus	0.4842	30.3896	1410	Kibale	UG	2009	Female	Adult	NA	NA	NA	NA	NA	NA	54.39	27.66	14.96	12.35	11.17	8.06	7.02	6.77	6.68	5.9	5.21	4.66	4.8	4.38	3.05	FMNH: 210418	New (this study)	FMNH210418
FMNH210419	Lophuromys stanleyi	non-Ethiopian L. flavopunctatus	0.57755	30.3618	1526	Kibale	UG	2009	Female	Old adult	Yes	NA	NA	MW464516	NA	NA	57.03	28.97	15.6	12.95	12.26	8.46	7.36	7.24	6.3	6.18	5.66	4.65	5.2	4.13	3.31	FMNH: 210419	New (this study)	FMNH210419
FMNH210420	Lophuromys stanleyi	non-Ethiopian L. flavopunctatus	0.57755	30.3618	1526	Kibale	UG	NA	NA	NA	Yes	NA	NA	MW464519	NA	NA	NA	NA	NA	NA	NA	NA	NA	NA	NA	NA	NA	NA	NA	NA	NA	NA	New (this study)	FMNH210420
FMNH210424	Lophuromys stanleyi	non-Ethiopian L. flavopunctatus	0.59881	30.3346	1474	Kibale	UG	2009	Female	Old adult	NA	NA	NA	NA	NA	NA	56.62	28.78	15.37	13.02	12.1	8.66	7.24	7.12	6.9	6.1	5.48	4.87	5.14	3.77	2.97	FMNH: 210424	New (this study)	FMNH210424
FMNH210426	Lophuromys stanleyi	non-Ethiopian L. flavopunctatus	0.57755	30.3618	1526	Kibale	UG	2009	Female	Old adult	Yes	NA	NA	NA	NA	NA	54.77	27.81	14.89	12.7	11.37	8.21	6.95	6.97	6.13	6.53	5.15	4.86	5.06	4.03	3.35	FMNH: 210426	New (this study)	FMNH210426
FMNH212202	Lophuromys stanleyi	non-Ethiopian L. flavopunctatus	-1.45491	29.5033	2761	Volcanoes	RW	2009	Male	Adult	NA	NA	NA	NA	NA	NA	53.51	27.38	13.89	12.61	11.48	7.7	7.15	6.39	6.11	6.47	5.36	4.76	4.61	4.12	2.8	FMNH: 212202	New (this study)	FMNH212202
FMNH212213	Lophuromys stanleyi	non-Ethiopian L. flavopunctatus	-1.45491	29.5033	2761	Volcanoes	RW	2009	Female	Old adult	NA	NA	NA	NA	NA	NA	53.27	27.09	14.3	12.24	11.5	8.03	6.88	6.73	6.05	6.14	5.41	4.41	4.73	3.85	2.77	FMNH: 212213	New (this study)	FMNH212213
FMNH212228	Lophuromys stanleyi	non-Ethiopian L. flavopunctatus	-1.45491	29.5033	2761	Volcanoes	RW	2009	Male	Old adult	NA	NA	NA	NA	NA	NA	54.58	27.9	14.73	13.27	11.59	8.17	7.08	6.55	5.96	6.38	5.49	4.84	4.78	4.17	3.03	FMNH: 212228	New (this study)	FMNH212228
FMNH212233	Lophuromys stanleyi	non-Ethiopian L. flavopunctatus	-1.45491	29.5033	2761	Volcanoes	RW	2009	Male	Old adult	NA	NA	NA	NA	NA	NA	53.5	27.35	14.43	13.04	11.23	7.6	7.2	6.3	5.94	6.08	5.5	4.7	4.47	4.18	2.82	FMNH: 212233	New (this study)	FMNH212233
FMNH212237	Lophuromys stanleyi	non-Ethiopian L. flavopunctatus	-1.45491	29.5033	2761	Volcanoes	RW	2009	Male	Old adult	NA	NA	NA	NA	NA	NA	54.92	28.03	14.44	12.76	11.43	8.03	7.28	6.86	6.26	6.26	5.36	4.95	4.62	4.21	2.92	FMNH: 212237	New (this study)	FMNH212237
FMNH212239	Lophuromys stanleyi	non-Ethiopian L. flavopunctatus	-1.45491	29.5033	2761	Volcanoes	RW	2009	Female	Old adult	NA	NA	NA	NA	NA	NA	52.89	26.96	13.92	12.46	11.73	7.39	7.05	6.73	5.8	6.08	5.22	4.96	4.54	3.99	2.71	FMNH: 212239	New (this study)	FMNH212239
FMNH212247	Lophuromys stanleyi	non-Ethiopian L. flavopunctatus	-1.45491	29.5033	2761	Volcanoes	RW	2009	Male	Old adult	NA	NA	NA	NA	NA	NA	54.71	28.04	14.79	13.32	11.84	8.02	7.08	6.56	6.16	6.11	5.33	4.56	4.32	4.18	2.61	FMNH: 212247	New (this study)	FMNH212247
FMNH212250	Lophuromys stanleyi	non-Ethiopian L. flavopunctatus	-1.45491	29.5033	2761	Volcanoes	RW	2009	Female	Adult	NA	NA	NA	NA	NA	NA	55.73	28.39	15.03	12.78	12.54	8.27	7.04	6.61	6.16	6.16	5.7	4.75	4.73	3.98	2.98	FMNH: 212250	New (this study)	FMNH212250
FMNH212258	Lophuromys stanleyi	non-Ethiopian L. flavopunctatus	-1.41043	29.5599	2537	Volcanoes	RW	2009	Male	Old adult	NA	NA	NA	NA	NA	NA	56.63	28.82	15.21	13.14	12.51	8.2	7.04	7.01	6.62	6.44	5.57	5.01	4.95	4.01	2.86	FMNH: 212258	New (this study)	FMNH212258
FMNH212263	Lophuromys stanleyi	non-Ethiopian L. flavopunctatus	-1.41043	29.5599	2537	Volcanoes	RW	2009	Male	Old adult	NA	NA	NA	NA	NA	NA	54.94	28.15	14.88	13.49	11.69	8.35	6.91	6.71	6.26	6.31	5.4	4.72	4.52	3.93	2.66	FMNH: 212263	New (this study)	FMNH212263
FMNH212269	Lophuromys stanleyi	non-Ethiopian L. flavopunctatus	-1.41043	29.5599	2537	Volcanoes	RW	2009	Male	Old adult	NA	NA	NA	NA	NA	NA	55.21	28.11	14.96	12.96	11.58	8.27	7.16	6.63	6.31	6.31	5.51	4.85	4.88	4.22	3.14	FMNH: 212269	New (this study)	FMNH212269
FMNH212271	Lophuromys stanleyi	non-Ethiopian L. flavopunctatus	-1.45491	29.5033	2761	Volcanoes	RW	2009	Male	Young adult	NA	NA	NA	NA	NA	NA	51.92	26.56	13.81	12.47	10.93	7.72	6.6	6.7	6.32	6.08	5.25	4.65	4.26	3.77	2.85	FMNH: 212271	New (this study)	FMNH212271
FMNH212272	Lophuromys stanleyi	non-Ethiopian L. flavopunctatus	-1.3922	29.6486	3175	Volcanoes	RW	2009	Female	Adult	NA	NA	NA	NA	NA	NA	54.55	27.91	14.04	12.66	11.69	7.63	7.3	6.54	6.67	5.84	5.22	5.04	4.63	3.82	2.95	FMNH: 212272	New (this study)	FMNH212272
FMNH212273	Lophuromys stanleyi	non-Ethiopian L. flavopunctatus	-1.3922	29.6486	3175	Volcanoes	RW	2009	Female	Adult	NA	NA	NA	NA	NA	NA	56.83	28.88	14.66	13.19	11.85	8.14	7.21	6.59	6.22	6.14	5.51	4.8	4.79	4.53	3.22	FMNH: 212273	New (this study)	FMNH212273
FMNH212274	Lophuromys stanleyi	non-Ethiopian L. flavopunctatus	-1.39486	29.5856	3243	Volcanoes	RW	2009	Female	Old adult	NA	NA	NA	NA	NA	NA	54.6	27.76	15.4	13.15	11.69	8.03	7.06	6.8	6.01	6.13	5.59	5.04	4.73	3.88	3.37	FMNH: 212274	New (this study)	FMNH212274
FMNH212277	Lophuromys stanleyi	non-Ethiopian L. flavopunctatus	-1.39486	29.5856	3243	Volcanoes	RW	2009	Male	Adult	NA	NA	NA	NA	NA	NA	54.27	27.39	14	12.67	11.19	7.75	7.01	6.5	6.31	6.22	5.49	4.71	4.58	3.86	2.73	FMNH: 212277	New (this study)	FMNH212277
FMNH215085	Lophuromys stanleyi	non-Ethiopian L. flavopunctatus	-1.57068	29.635	1626	Buhanga	RW	2010		Old adult	NA	NA	NA	NA	NA	NA	58.54	29.68	15.61	13.18	13.18	8.44	7.03	7.12	6.44	5.97	5.58	4.99	5.15	4.04	3.42	FMNH: 215085	New (this study)	FMNH215085
FMNH215094	Lophuromys stanleyi	non-Ethiopian L. flavopunctatus	-1.57068	29.635	1626	Buhanga	RW	2010		Old adult	NA	NA	NA	NA	NA	NA	58.38	29.7	15.57	13.47	13.12	8.38	7.52	7.23	6.25	6.64	5.89	5.04	5.3	3.98	3.35	FMNH: 215094	New (this study)	FMNH215094
FMNH215102	Lophuromys stanleyi	non-Ethiopian L. flavopunctatus	-1.57009	29.6351	1625	Buhanga	RW	2010		Adult	Yes	Yes	Yes	MW464530	MW464568	MW464597	57.45	29.42	14.83	13.23	12.42	8.61	7.56	6.87	6.73	6.51	5.4	5.02	4.9	3.87	2.89	FMNH: 215102	New (this study)	FMNH215102
FMNH215103	Lophuromys stanleyi	non-Ethiopian L. flavopunctatus	-1.57009	29.6351	1625	Buhanga	RW	2010		Adult	Yes	Yes	NA	MW464529	MW464559	NA	57.79	29.83	14.72	12.86	12.75	8.39	7.45	6.74	6.35	6.19	5.49	4.93	5.34	4.21	3.02	FMNH: 215103	New (this study)	FMNH215103
FMNH215112	Lophuromys stanleyi	non-Ethiopian L. flavopunctatus	-1.57068	29.635	1626	Buhanga	RW	2010		Old adult	NA	NA	NA	NA	NA	NA		28.85	15.2	13.34	12.7	8.23	7.24	7.03	6.61	6.5	5.59	5.06	5.28	3.71	3.16	FMNH: 215112	New (this study)	FMNH215112
FMNH215114	Lophuromys stanleyi	non-Ethiopian L. flavopunctatus	-1.57068	29.635	1626	Buhanga	RW	2010		Old adult	NA	NA	NA	NA	NA	NA	58.01	29.24	14.95	13.25	12.46	8.68	7.49	7.02	6.61	6.45	5.37	4.74	5.29	4.53	3.29	FMNH: 215114	New (this study)	FMNH215114
FMNH215129	Lophuromys stanleyi	non-Ethiopian L. flavopunctatus	-1.57068	29.635	1626	Buhanga	RW	2010		Old adult	NA	NA	NA	NA	NA	NA		29.39	15.23	12.93	12.7	8.27	7.22	6.9	6.31	6.19	5.4	4.89	5.12	4	3.12	FMNH: 215129	New (this study)	FMNH215129
FMNH215133	Lophuromys stanleyi	non-Ethiopian L. flavopunctatus	-1.57068	29.635	1626	Buhanga	RW	2010			Yes	Yes	NA	NA	NA	NA	57.56	29.47	15.48	13.14	12.66	8.49	7.52	7.01	6.6	6.34	5.66	4.91	5.12	3.94	3.43	FMNH: 215133	New (this study)	FMNH215133
FMNH215168	Lophuromys stanleyi	non-Ethiopian L. flavopunctatus	-1.57068	29.635	1626	Buhanga	RW	2010		Old adult	NA	NA	NA	NA	NA	NA	56.74	29.19	15.1	12.8	12.79	8.29	7.35	6.95	6.73	6.47	5.65	4.9	4.88	3.6	3.47	FMNH: 215168	New (this study)	FMNH215168
FMNH215169	Lophuromys stanleyi	non-Ethiopian L. flavopunctatus	-1.57068	29.635	1626	Buhanga	RW	2010		Old adult	NA	NA	NA	NA	NA	NA		29.3	15.64	13.11	12.7	8.55	7.53	7.17	6.34	6.81	5.67	5.01	5.49	4.5	3.09	FMNH: 215169	New (this study)	FMNH215169
FMNH217167	Lophuromys stanleyi	non-Ethiopian L. flavopunctatus	1.07718	34.7247	2529	Elgon	KE	NA	NA	NA	Yes	NA	NA	NA	NA	NA	NA	NA	NA	NA	NA	NA	NA	NA	NA	NA	NA	NA	NA	NA	NA	NA	New (this study)	FMNH217167
FMNH223221	Lophuromys stanleyi	non-Ethiopian L. flavopunctatus	0.4373	32.954	1180	Mabira	UG	2012	Female	Young adult	Yes	Yes	NA	NA	NA	NA	52.58	26.8	13.67	12.27	11	7.38	6.97	6.71	6.01	5.84	5.06	5.02	4.58	3.99	3.17	FMNH: 223221	New (this study)	FMNH223221
FMNH223232	Lophuromys stanleyi	non-Ethiopian L. flavopunctatus	0.38998	32.9859	1248	Mabira	UG	2012	Male	Young adult	NA	NA	NA	NA	NA	NA	57.24	29	15.22	12.91	12.09	8.05	7.34	6.93	5.97	6.15	5.22	5.05	5.23	4.51	2.99	FMNH: 223232	New (this study)	FMNH223232
FMNH224107	Lophuromys stanleyi	non-Ethiopian L. flavopunctatus	0.4842	30.3896	1410	Kibale	UG	2013	Male	Young adult	NA	NA	NA	NA	NA	NA	52.93	26.87	13.89	12.39	11.36	7.49	6.96	6.42	6.27	5.8	5.15	4.64	4.87	3.9	2.78	FMNH: 224107	New (this study)	FMNH224107
FMNH224109	Lophuromys stanleyi	non-Ethiopian L. flavopunctatus	0.4842	30.3896	1410	Kibale	UG	2013	Male	Young adult	NA	NA	NA	NA	NA	NA	52.77	26.94	13.82	12.47	11.49	7.55	6.98	6.71	5.88	5.93	5.26	4.75	4.92	3.8	3.05	FMNH: 224109	New (this study)	FMNH224109
FMNH224112	Lophuromys stanleyi	non-Ethiopian L. flavopunctatus	0.4842	30.3896	1410	Kibale	UG	2013	Male	Young adult	NA	NA	NA	NA	NA	NA	54.87	27.73	15.02	13.08	11.3	7.88	7.49	6.88	6.57	6.25	5.3	5.02	5.05	3.81	2.93	FMNH: 224112	New (this study)	FMNH224112
FMNH224123	Lophuromys stanleyi	non-Ethiopian L. flavopunctatus	0.4842	30.3896	1410	Kibale	UG	2013	Male	Adult	NA	NA	NA	NA	NA	NA	56.71	29.2	15.3	13.25	12	8.72	6.98	6.81	6.39	6.22	5.22	4.77	4.86	4.55	2.96	FMNH: 224123	New (this study)	FMNH224123
FMNH224125	Lophuromys stanleyi	non-Ethiopian L. flavopunctatus	0.4842	30.3896	1410	Kibale	UG	2013	Male	Young adult	NA	NA	NA	NA	NA	NA	55.45	28.15	14.98	13.26	12.28	8.22	7.06	6.61	6.2	6.21	5.39	4.39	4.88	3.63	3.13	FMNH: 224125	New (this study)	FMNH224125
FMNH224470	Lophuromys stanleyi	non-Ethiopian L. flavopunctatus	0.4842	30.3896	1410	Kibale	UG	2013	Female	Young adult	NA	NA	NA	NA	NA	NA	53.04	26.87	14.39	12.84	10.95	7.55	6.99	6.27	5.61	5.88	5.16	4.58	4.6	4.36	2.83	FMNH: 224470	New (this study)	FMNH224470
FMNH225062	Lophuromys stanleyi	non-Ethiopian L. flavopunctatus	0.9138	31.6547	1292	Luwunga	UG	2013	Female	Adult	NA	NA	NA	NA	NA	NA	56.23	28.28	13.85	12.4	11.82	7.99	7.52	6.91	6.12	5.96	5.29	4.72	5.09	4.25	3.21	FMNH: 225062	New (this study)	FMNH225062
FMNH225073	Lophuromys stanleyi	non-Ethiopian L. flavopunctatus	0.9138	31.6547	1292	Luwunga	UG	2013	Male	Young adult	Yes	Yes	Yes	NA	NA	NA	54.86	27.86	14.75	12.6	11.72	8.1	7.14	6.71	6.68	6.15	5.16	4.7	4.97	3.89	3.09	FMNH: 225073	New (this study)	FMNH225073
FMNH225077	Lophuromys stanleyi	non-Ethiopian L. flavopunctatus	0.9138	31.6547	1292	Luwunga	UG	2013		Young adult	NA	NA	NA	NA	NA	NA	55.7	28.37	15.29	13.05	12.05	8	7.13	6.97	6.57	5.87	5.23	4.76	5	3.68	2.93	FMNH: 225077	New (this study)	FMNH225077
FMNH232182	Lophuromys stanleyi	non-Ethiopian L. flavopunctatus	3.81083	34.0293	2533	Morungole	UG	2016	Male	Adult	NA	NA	NA	NA	NA	NA	55.16	28.03	14.79	12.18	12.42	7.8	7.02	6.87	6.21	5.95	5.38	5.02	4.95	3.8	3.21	FMNH: 232182	New (this study)	FMNH232182
FMNH232183	Lophuromys stanleyi	non-Ethiopian L. flavopunctatus	3.81083	34.0293	2533	Morungole	UG	2016	Male	Young adult	NA	NA	NA	NA	NA	NA	51.65	26.24	13.57	12.21	10.96	7.37	6.9	6.3	6.21	5.84	5.14	4.73	4.53	3.46	2.79	FMNH: 232183	New (this study)	FMNH232183
FMNH232184	Lophuromys stanleyi	non-Ethiopian L. flavopunctatus	3.81083	34.0293	2533	Morungole	UG	2016	Female	Adult	NA	NA	NA	NA	NA	NA	54.88	27.47	14.72	12.72	11.39	7.93	6.84	6.86	6.62	6.18	5.34	5.16	5.05	3.7	3.08	FMNH: 232184	New (this study)	FMNH232184
FMNH232192	Lophuromys stanleyi	non-Ethiopian L. flavopunctatus	3.81083	34.0293	2533	Morungole	UG	2016	Female	Old adult	NA	NA	NA	NA	NA	NA	54.93	28.18	15.34	12.86	11.63	8.02	6.97	6.93	6.34	6.04	5.04	5.24	4.78	4.05	3.22	FMNH: 232192	New (this study)	FMNH232192
FMNH232193	Lophuromys stanleyi	non-Ethiopian L. flavopunctatus	3.81083	34.0293	2533	Morungole	UG	2016	Male	Adult	NA	NA	NA	NA	NA	NA	55	27.77	14.65	12.44	11.85	8.03	7.09	6.85	6.47	6.05	5.27	4.67	5.01	3.67	3.37	FMNH: 232193	New (this study)	FMNH232193
FMNH232206	Lophuromys stanleyi	non-Ethiopian L. flavopunctatus	3.81083	34.0293	2533	Morungole	UG	NA	NA	NA	Yes	Yes	Yes	MW464524	MW464560	MW464604	NA	NA	NA	NA	NA	NA	NA	NA	NA	NA	NA	NA	NA	NA	NA	NA	New (this study)	FMNH232206
FMNH232212	Lophuromys stanleyi	non-Ethiopian L. flavopunctatus	3.81083	34.0293	2533	Morungole	UG	2016	Female	Young adult	NA	NA	NA	NA	NA	NA	49.54	24.79	13.95	12.35	10.11	6.41	7.22	6.83	5.49	5.74	4.99	5.19	4.38	3.84	2.84	FMNH: 232212	New (this study)	FMNH232212
FMNH232218	Lophuromys stanleyi	non-Ethiopian L. flavopunctatus	3.81083	34.0293	2533	Morungole	UG	NA	NA	NA	Yes	Yes	NA	MW464525	MW464561	NA	NA	NA	NA	NA	NA	NA	NA	NA	NA	NA	NA	NA	NA	NA	NA	NA	New (this study)	FMNH232218
FMNH232416	Lophuromys stanleyi	non-Ethiopian L. flavopunctatus	3.81039	32.9226	1931	AgoroAgu	UG	2016	Female	Adult	NA	NA	NA	NA	NA	NA	54.35	27.12	14.23	12.22	11.21	8.04	6.87	6.33	5.99	5.75	5.1	4.78	4.63	4.3	2.98	FMNH: 232416	New (this study)	FMNH232416
FMNH232417	Lophuromys stanleyi	non-Ethiopian L. flavopunctatus	3.81083	34.0293	2533	AgoroAgu	UG	NA	NA	NA	Yes	Yes	Yes	NA	NA	NA	NA	NA	NA	NA	NA	NA	NA	NA	NA	NA	NA	NA	NA	NA	NA	NA	New (this study)	FMNH232417
FMNH232418	Lophuromys stanleyi	non-Ethiopian L. flavopunctatus	3.81083	34.0293	2533	AgoroAgu	UG	NA	NA	NA	Yes	Yes	NA	MW464522	MW464562	NA	NA	NA	NA	NA	NA	NA	NA	NA	NA	NA	NA	NA	NA	NA	NA	NA	New (this study)	FMNH232418
FMNH232419	Lophuromys stanleyi	non-Ethiopian L. flavopunctatus	3.81083	34.0293	2533	AgoroAgu	UG	NA	NA	NA	Yes	Yes	Yes	MW464523	MW464563	MW464605	NA	NA	NA	NA	NA	NA	NA	NA	NA	NA	NA	NA	NA	NA	NA	NA	New (this study)	FMNH232419
FMNH25848	Lophuromys stanleyi	non-Ethiopian L. flavopunctatus	0.34236	29.8111	2104	Rwenzori	CD	1925	Male	Old adult	NA	NA	NA	NA	NA	NA	58.91	29.9	15.51	13.02	12.07	8.68	7.52	7.2	6.79	6.48	5.75	4.86	5.1	4.38	3.5	FMNH: 25848	New (this study)	FMNH25848
FMNH25850	Lophuromys stanleyi	non-Ethiopian L. flavopunctatus	0.34236	29.8111	2104	Rwenzori	CD	1925	Male	Adult	NA	NA	NA	NA	NA	NA	55.76	28.12	15.18	13.24	11.63	8.39	7.45	6.6	6.43	6.51	5.32	4.55	4.86	4.2	2.99	FMNH: 25850	New (this study)	FMNH25850
FMNH25851	Lophuromys stanleyi	non-Ethiopian L. flavopunctatus	0.34236	29.8111	2104	Rwenzori	CD	1925	Female	Adult	NA	NA	NA	NA	NA	NA	55.57	28.16	14.54	12.75	11.39	8.05	7.08	6.77	6.67	6.18	5.44	4.84	5	4.08	3.17	FMNH: 25851	New (this study)	FMNH25851
FMNH25855	Lophuromys stanleyi	non-Ethiopian L. flavopunctatus	0.34236	29.8111	2104	Rwenzori	CD	1925	Female	Young adult	NA	NA	NA	NA	NA	NA	52.06	26.14	14.19	12.66	11.02	7.45	7.04	6.47	5.49	6.31	5.49	4.48	4.62	3.94	2.75	FMNH: 25855	New (this study)	FMNH25855
FMNH25859	Lophuromys stanleyi	non-Ethiopian L. flavopunctatus	0.33128	29.8347	2971	Rwenzori	CD	1925	Male	Adult	NA	NA	NA	NA	NA	NA	54.49	27.81	14.48	12.82	11.59	7.98	7.4	6.56	6.26	6.45	5.33	4.79	4.81	4.11	2.99	FMNH: 25859	New (this study)	FMNH25859
FMNH25861	Lophuromys stanleyi	non-Ethiopian L. flavopunctatus	0.33128	29.8347	2971	Rwenzori	CD	1925	Male	Young adult	NA	NA	NA	NA	NA	NA	52.18	26.51	14.01	12.65	10.84	7.61	6.86	6.7	6.17	6.24	5.22	4.55	4.52	3.94	2.95	FMNH: 25861	New (this study)	FMNH25861
FMNH25862	Lophuromys stanleyi	non-Ethiopian L. flavopunctatus	0.33128	29.8347	2971	Rwenzori	CD	1925	Male	Old adult	NA	NA	NA	NA	NA	NA	54.07	27.41	14.29	12.88	11.75	8.04	7.16	6.56	6.03	6.09	5.63	4.51	4.61	4.16	3.13	FMNH: 25862	New (this study)	FMNH25862
FMNH25864	Lophuromys stanleyi	non-Ethiopian L. flavopunctatus	0.34221	29.8508	3316	Rwenzori	CD	1925	Female	Adult	NA	NA	NA	NA	NA	NA	53.46	26.87	14.01	12.61	11.13	7.73	7.23	6.63	6.19	6.12	5.15	4.56	4.67	3.99	2.92	FMNH: 25864	New (this study)	FMNH25864
FMNH25867	Lophuromys stanleyi	non-Ethiopian L. flavopunctatus	0.34221	29.8508	3316	Rwenzori	CD	1925	Male	Adult	NA	NA	NA	NA	NA	NA	52.89	26.72	15.08	13.32	11.25	7.87	7.1	7.09	6.09	6.41	5.18	4.57	4.74	3.77	3.37	FMNH: 25867	New (this study)	FMNH25867
FMNH25871	Lophuromys stanleyi	non-Ethiopian L. flavopunctatus	0.33128	29.8347	2971	Rwenzori	CD	1925	Male	Old adult	NA	NA	NA	NA	NA	NA	53.87	27.43	14.28	13.24	11.28	8.09	7.38	6.52	6.36	6.21	5.28	4.44	4.63	4.07	3.09	FMNH: 25871	New (this study)	FMNH25871
FMNH25872	Lophuromys stanleyi	non-Ethiopian L. flavopunctatus	0.32763	29.8226	2323	Rwenzori	CD	1925	Male	Adult	NA	NA	NA	NA	NA	NA	55.16	28.26	14.19	12.45	12.07	8.19	7	6.79	6.16	5.94	5.52	4.56	4.63	3.62	3.12	FMNH: 25872	New (this study)	FMNH25872
FMNH25873	Lophuromys stanleyi	non-Ethiopian L. flavopunctatus	0.32763	29.8226	2323	Rwenzori	CD	1925	Female	Young adult	NA	NA	NA	NA	NA	NA	54.06	27.4	14.44	13.06	11.39	7.87	7.06	6.6	6.04	5.91	5.6	4.58	4.67	4.28	3.13	FMNH: 25873	New (this study)	FMNH25873
FMNH25874	Lophuromys stanleyi	non-Ethiopian L. flavopunctatus	0.34188	29.7533	1207	Rwenzori	CD	1925	Male	Adult	NA	NA	NA	NA	NA	NA	55.62	28.64	15.28	13.03	12.46	8.65	7.28	7.05	6.68	6.29	5.17	4.8	5.09	3.66	3.29	FMNH: 25874	New (this study)	FMNH25874
FMNH25875	Lophuromys stanleyi	non-Ethiopian L. flavopunctatus	0.34188	29.7533	1207	Rwenzori	CD	1925	Male	Young adult	NA	NA	NA	NA	NA	NA	52.15	26.35	13.84	12.56	10.96	7.26	6.92	6.54	5.9	6.31	5.44	4.9	4.62	4.25	2.98	FMNH: 25875	New (this study)	FMNH25875
FMNH25901	Lophuromys stanleyi	non-Ethiopian L. flavopunctatus	0.34188	29.7533	1207	Rwenzori	CD	1925	Female	Adult	NA	NA	NA	NA	NA	NA	56.37	28.52	14.91	12.78	12.71	8.1	6.99	7.01	6.41	6.4	5.52	5.03	5.06	3.9	3.15	FMNH: 25901	New (this study)	FMNH25901
FMNH26533	Lophuromys stanleyi	non-Ethiopian L. flavopunctatus	-1.3	29.7	2046	Virunga	UG	1925	Male	Old adult	NA	NA	NA	NA	NA	NA	55.34	28.2	14.62	12.65	11.91	8.25	7.21	6.86	6.67	6.4	5.57	4.85	4.92	3.95	3.14	FMNH: 26533	New (this study)	FMNH26533
FMNH26537	Lophuromys stanleyi	non-Ethiopian L. flavopunctatus	-1.3	29.7	2046	Virunga	UG	1925	Male	Adult	NA	NA	NA	NA	NA	NA	54.18	27.77	14.35	12.88	11.31	7.9	7.25	6.47	6.44	6.11	5.13	4.77	4.8	4.15	3.18	FMNH: 26537	New (this study)	FMNH26537
FMNH26538	Lophuromys stanleyi	non-Ethiopian L. flavopunctatus	-1.3	29.7	2046	Virunga	UG	1925	Male	Young adult	NA	NA	NA	NA	NA	NA	54.01	27.17	14.66	13.06	11.83	7.28	6.93	6.65	5.82	6.05	5.49	4.78	4.84	3.81	3.01	FMNH: 26538	New (this study)	FMNH26538
FMNH26539	Lophuromys stanleyi	non-Ethiopian L. flavopunctatus	-1.3	29.7	2046	Virunga	UG	1925	Male	Young adult	NA	NA	NA	NA	NA	NA	50.06	25.47	13.62	12.43	10.45	6.74	6.85	6.19	5.39	6.04	5.24	4.75	4.37	3.93	2.77	FMNH: 26539	New (this study)	FMNH26539
FMNH26540	Lophuromys stanleyi	non-Ethiopian L. flavopunctatus	-1.3	29.7	2046	Virunga	UG	1925	Male	Young adult	NA	NA	NA	NA	NA	NA	55.01	27.88	14.8	12.9	12.42	7.52	7.07	6.52	6.09	6.19	5.6	4.95	4.83	3.94	2.87	FMNH: 26540	New (this study)	FMNH26540
FMNH26544	Lophuromys stanleyi	non-Ethiopian L. flavopunctatus	-1.3	29.7	2046	Virunga	UG	1925	Female	Adult	NA	NA	NA	NA	NA	NA	55.08	27.7	14.52	12.8	11.72	7.89	7.11	6.56	6.31	5.84	5.78	4.66	4.95	4.03	2.64	FMNH: 26544	New (this study)	FMNH26544
FMNH86292	Lophuromys stanleyi	non-Ethiopian L. flavopunctatus	1.81667	32	1083	Kigumba	UG	1956	Female	Old adult	NA	NA	NA	NA	NA	NA		28.8	14.9	12.58	12.04	8.14	7.3	7.06	6.95	5.97	5.37	4.88	4.92	3.83	3.15	FMNH: 86292	New (this study)	FMNH86292
FMNHSS080	Lophuromys stanleyi	non-Ethiopian L. flavopunctatus	3.98783	32.8947	2404	Imatong	SS		Female	Adult	Yes	Yes	Yes	NA	NA	NA	55.87	28.24	14.72	13.12	11.61	7.88	7.05	6.65	6.47	6.07	5.3	4.92	4.88	4.08	3.11	FMNH: SS080	New (this study)	FMNHSS080
FMNHSS113	Lophuromys stanleyi	non-Ethiopian L. flavopunctatus	3.98783	32.8947	2404	Imatong	SS		Male	Adult	NA	NA	NA	NA	NA	NA	55.3	27.83	14.64	12.65	11.31	8.05	7.22	6.4	6.27	5.87	5.31	4.92	4.92	4.13	2.83	FMNH: SS113	New (this study)	FMNHSS113
FMNHSS196	Lophuromys stanleyi	non-Ethiopian L. flavopunctatus	3.99119	32.8942	2553	Imatong	SS		Male	Young adult	Yes	Yes	Yes	NA	NA	NA	49.92	25.3	13.79	12.13	10.26	7.23	6.97	6.44	5.63	5.55	5.03	4.83	4.66	3.86	2.99	FMNH: SS196	New (this study)	FMNHSS196
FMNHSS208	Lophuromys stanleyi	non-Ethiopian L. flavopunctatus	3.98783	32.8947	2404	Imatong	SS		Male	Old adult	Yes	Yes	Yes	NA	NA	NA	55.5	28.49	14.48	12.55	11.9	8.66	6.97	6.58	7.04	5.68	5.41	4.85	4.88	3.6	3.1	FMNH: SS208	New (this study)	FMNHSS208
FMNHSS215	Lophuromys stanleyi	non-Ethiopian L. flavopunctatus	3.98783	32.8947	2404	Imatong	SS		Male	Adult	NA	NA	NA	NA	NA	NA	56.76	28.87	15.21	12.88	11.91	8.48	7.13	6.64	6.62	6	5.46	4.95	5.09	4.51	3.41	FMNH: SS215	New (this study)	FMNHSS215
FMNHSS271	Lophuromys stanleyi	non-Ethiopian L. flavopunctatus	4.01187	32.8472	1980	Imatong	SS		Female	Adult	Yes	Yes	Yes	NA	NA	NA	56.01	28.19	15.24	12.82	11.22	8.35	7.06	6.84	6.51	6.26	5.39	4.74	4.88	4.18	3.31	FMNH: SS271	New (this study)	FMNHSS271
JCK1479	Lophuromys stanleyi	non-Ethiopian L. flavopunctatus	-0.28266	32.1397	1190	Sese	UG	NA	NA	NA	Yes	NA	NA	NA	NA	NA	NA	NA	NA	NA	NA	NA	NA	NA	NA	NA	NA	NA	NA	NA	NA	NA	New (this study)	JCK1479
JCK1855	Lophuromys stanleyi	non-Ethiopian L. flavopunctatus	0.3833	29.9333	3382	Rwenzori	UG	NA	NA	NA	Yes	NA	NA	NA	NA	NA	NA	NA	NA	NA	NA	NA	NA	NA	NA	NA	NA	NA	NA	NA	NA	NA	New (this study)	JCK1855
JCK1856	Lophuromys stanleyi	non-Ethiopian L. flavopunctatus	0.3833	29.9333	3382	Rwenzori	UG	NA	NA	NA	Yes	NA	NA	NA	NA	NA	NA	NA	NA	NA	NA	NA	NA	NA	NA	NA	NA	NA	NA	NA	NA	NA	New (this study)	JCK1856
JCK1876	Lophuromys stanleyi	non-Ethiopian L. flavopunctatus	0.3833	29.9333	3382	Rwenzori	UG	NA	NA	NA	Yes	NA	NA	MW464510	NA	NA	NA	NA	NA	NA	NA	NA	NA	NA	NA	NA	NA	NA	NA	NA	NA	NA	New (this study)	JCK1876
JCK2021	Lophuromys stanleyi	non-Ethiopian L. flavopunctatus	0.3833	29.9333	3382	Rwenzori	UG	NA	NA	NA	Yes	NA	NA	NA	NA	NA	NA	NA	NA	NA	NA	NA	NA	NA	NA	NA	NA	NA	NA	NA	NA	NA	New (this study)	JCK2021
JCK2100	Lophuromys stanleyi	non-Ethiopian L. flavopunctatus	0.3833	29.9333	3382	Rwenzori	UG	NA	NA	NA	Yes	NA	NA	NA	NA	NA	NA	NA	NA	NA	NA	NA	NA	NA	NA	NA	NA	NA	NA	NA	NA	NA	New (this study)	JCK2100
KE2018081054	Lophuromys stanleyi	non-Ethiopian L. flavopunctatus	0.3535	34.8668	1596	Kakamega	KE	NA	NA	NA	Yes	NA	NA	NA	NA	NA	NA	NA	NA	NA	NA	NA	NA	NA	NA	NA	NA	NA	NA	NA	NA	NA	New (this study)	KE2018081054
TZ14368	Lophuromys verhageni	non-Ethiopian L. flavopunctatus	-3.23847	36.7174	2945	Chingombe	TZ	NA	NA	NA	Yes	NA	NA	NA	NA	NA	NA	NA	NA	NA	NA	NA	NA	NA	NA	NA	NA	NA	NA	NA	NA	NA	GenBank	TZ14368
FMNH205158	Lophuromys verhageni	non-Ethiopian L. flavopunctatus	-3.242	36.7874	2624	Meru	TZ	2008	Female	Adult	Yes	Yes	NA	MW464533	MW464551	NA	54.12	28.01	14.92	12.91	11.82	8.24	6.81	7.23	6.11	6.34	5.24	5.08	5.04	4.24	2.98	FMNH: 205158	New (this study)	FMNH205158
FMNH208098	Lophuromys verhageni	non-Ethiopian L. flavopunctatus	-3.242	36.7874	2624	Meru	TZ	2009	Male	Young adult	Yes	Yes	Yes	MW464534	MW464569	MW464595		27.61	14.26	12.95	11.62	7.59	7.1	6.72	5.72	5.89	5.29	5.07	4.58	4.44	2.68	FMNH: 208098	New (this study)	FMNH208098
FMNH208464	Lophuromys verhageni	non-Ethiopian L. flavopunctatus	-3.24725	36.8007	2318	Meru	TZ	2009	Male	Old adult	Yes	Yes	NA	NA	NA	NA	60.95	31.01	15.51	13.52	12.96	9.05	7.77	5.27	6.26	6.41	5.77	5.25	4.91	5.18	3.13	FMNH: 208464	New (this study)	FMNH208464
FMNH208468	Lophuromys verhageni	non-Ethiopian L. flavopunctatus	-3.24725	36.8007	2318	Meru	TZ	2009	Male	Young adult	Yes	NA	NA	NA	NA	NA	53.85	27.4	14.06	12.68	11.54	7.68	7	6.72	6.11	6.1	5.34	4.98	4.78	4.43	2.75	FMNH: 208468	New (this study)	FMNH208468
FMNH208469	Lophuromys verhageni	non-Ethiopian L. flavopunctatus	-3.24725	36.8007	2318	Meru	TZ	2009	Male	Young adult	NA	NA	NA	NA	NA	NA	56.31	28.58	14.87	12.97	11.92	8.01	7.67	6.95	6.03	6.21	5.33	4.95	5.1	4.96	3	FMNH: 208469	New (this study)	FMNH208469
FMNH208471	Lophuromys verhageni	non-Ethiopian L. flavopunctatus	-3.24725	36.8007	2318	Meru	TZ	2009	Female	Young adult	NA	NA	NA	NA	NA	NA	53.8	27.53	14.02	12.8	11.38	7.58	7.2	6.72	6.08	6.14	5.21	5.12	4.74	4.45	2.77	FMNH: 208471	New (this study)	FMNH208471
FMNH208475	Lophuromys verhageni	non-Ethiopian L. flavopunctatus	-3.24725	36.8007	2318	Meru	TZ	2009	Female	Old adult	NA	NA	NA	NA	NA	NA		29.47	14.71	13.43	12.18	8.63	7.58	7.15	5.91	6.2	5.46	5.05	4.96	5.22	2.99	FMNH: 208475	New (this study)	FMNH208475
FMNH208479	Lophuromys verhageni	non-Ethiopian L. flavopunctatus	-3.2235	36.7867	3038	Meru	TZ	2009	Male	Old adult	Yes	Yes	NA	NA	NA	NA	59.87	30.44	15.28	13.03	13.2	8.53	7.09	7.22	6.51	6.06	5.92	4.98	5	4.68	2.81	FMNH: 208479	New (this study)	FMNH208479
FMNH208482	Lophuromys verhageni	non-Ethiopian L. flavopunctatus	-3.2235	36.7867	3038	Meru	TZ	2009	Male	Young adult	Yes	Yes	NA	NA	NA	NA	55.39	27.91	14.04	12.69	11.75	7.58	7.39	6.74	5.71	6.02	5.42	5.11	5.04	4.83	2.74	FMNH: 208482	New (this study)	FMNH208482
FMNH208485	Lophuromys verhageni	non-Ethiopian L. flavopunctatus	-3.21609	36.769	3602	Meru	TZ	2009	Male	Young adult	Yes	Yes	Yes	NA	NA	NA	57.87	29.38	14.74	12.75	12.58	8.24	7.12	6.67	6.43	6.06	5.18	4.96	4.71	4.66	2.93	FMNH: 208485	New (this study)	FMNH208485
FMNH208486	Lophuromys verhageni	non-Ethiopian L. flavopunctatus	-3.21609	36.769	3602	Meru	TZ	2009	Female	Young adult	Yes	Yes	NA	NA	NA	NA	52.16	26.59	13.89	12.32	11.33	7.16	7.15	6.81	5.9	5.96	5.19	4.99	4.78	4.31	2.74	FMNH: 208486	New (this study)	FMNH208486
FMNH208487	Lophuromys verhageni	non-Ethiopian L. flavopunctatus	-3.242	36.7874	2624	Meru	TZ	2009	Male	Old adult	Yes	Yes	NA	NA	NA	NA	58.96	30.5	14.92	13.06	12.71	8.98	7.52	7.01	6.38	6.18	5.68	4.98	4.85	5.07	2.89	FMNH: 208487	New (this study)	FMNH208487
FMNH208488	Lophuromys verhageni	non-Ethiopian L. flavopunctatus	-3.242	36.7874	2624	Meru	TZ	2009	Female	Adult	NA	NA	NA	NA	NA	NA	56.21	28.96	14.35	12.88	12.2	8.23	7.41	6.7	6.18	5.84	5.67	5.04	4.66	4.87	2.87	FMNH: 208488	New (this study)	FMNH208488
FMNH208490	Lophuromys verhageni	non-Ethiopian L. flavopunctatus	-3.242	36.7874	2624	Meru	TZ	2009	Female	Young adult	NA	NA	NA	NA	NA	NA	56.92	28.93	14.39	12.92	12.62	7.75	7.44	5.09	5.93	6	5.41	5.09	4.71	4.67	2.78	FMNH: 208490	New (this study)	FMNH208490
FMNH208491	Lophuromys verhageni	non-Ethiopian L. flavopunctatus	-3.242	36.7874	2624	Meru	TZ	2009	Male	Young adult	NA	NA	NA	NA	NA	NA	53.61	27.49	14.08	12.67	11.4	7.52	7.17	6.72	5.83	5.9	5.34	5.12	4.79	4.37	2.67	FMNH: 208491	New (this study)	FMNH208491
FMNH48656	Lophuromys verhageni	non-Ethiopian L. flavopunctatus	-3.23333	36.75	4170	Meru	TZ	1938	Male	Old adult	NA	NA	NA	NA	NA	NA	57.4	29.17	14.93	13.08	12.26	8.25	7.14	7.1	5.51	6.3	5.42	4.94	5.25	5.05	2.85	FMNH: 48656	New (this study)	FMNH48656
FMNH48657	Lophuromys verhageni	non-Ethiopian L. flavopunctatus	-3.23333	36.75	4170	Meru	TZ	1938	Male	Young adult	NA	NA	NA	NA	NA	NA	54.83	27.99	13.95	13	11.75	7.71	7.28	6.61	5.53	5.8	5.67	5.02	4.79	4.51	2.65	FMNH: 48657	New (this study)	FMNH48657
FMNH86286	Lophuromys verhageni	non-Ethiopian L. flavopunctatus	-3.23333	36.75	4170	Meru	TZ	1956	Male	Young adult	NA	NA	NA	NA	NA	NA	53.07	28.99	14.55	12.47	12.58	8.25	7.12	6.61	6.07	6.38	5.85	4.79	4.93	4.63	2.91	FMNH: 86286	New (this study)	FMNH86286
R28489	Lophuromys zena	non-Ethiopian L. flavopunctatus	-0.7002	36.3644	1904	Gatamaiyu	KE	NA	NA	NA	Yes	NA	NA	NA	NA	NA	NA	NA	NA	NA	NA	NA	NA	NA	NA	NA	NA	NA	NA	NA	NA	NA	African Mammalia	R28489
K10LMAR	Lophuromys zena	non-Ethiopian L. flavopunctatus	0.45656	35.5144	2538	Kaptagat	KE	NA	NA	NA	Yes	NA	NA	NA	NA	NA	NA	NA	NA	NA	NA	NA	NA	NA	NA	NA	NA	NA	NA	NA	NA	NA	African Mammalia	K10LMAR
KE10	Lophuromys zena	non-Ethiopian L. flavopunctatus	-0.16263	37.4462	2977	Mount Kenya	KE	NA	NA	NA	Yes	NA	NA	NA	NA	NA	NA	NA	NA	NA	NA	NA	NA	NA	NA	NA	NA	NA	NA	NA	NA	NA	African Mammalia	KE10
KE2	Lophuromys zena	non-Ethiopian L. flavopunctatus	-0.16263	37.4462	2977	Mount Kenya	KE	NA	NA	NA	Yes	NA	NA	NA	NA	NA	NA	NA	NA	NA	NA	NA	NA	NA	NA	NA	NA	NA	NA	NA	NA	NA	African Mammalia	KE2
KE208	Lophuromys zena	non-Ethiopian L. flavopunctatus	-0.1614	37.446	2984	Mount Kenya	KE	NA	NA	NA	Yes	NA	NA	NA	NA	NA	NA	NA	NA	NA	NA	NA	NA	NA	NA	NA	NA	NA	NA	NA	NA	NA	This study	KE208
KE221	Lophuromys zena	non-Ethiopian L. flavopunctatus	-0.1614	37.446	2984	Mount Kenya	KE	NA	NA	NA	Yes	NA	NA	NA	NA	NA	NA	NA	NA	NA	NA	NA	NA	NA	NA	NA	NA	NA	NA	NA	NA	NA	This study	KE221
KE226	Lophuromys zena	non-Ethiopian L. flavopunctatus	-0.1614	37.446	2984	Mount Kenya	KE	NA	NA	NA	Yes	NA	NA	NA	NA	NA	NA	NA	NA	NA	NA	NA	NA	NA	NA	NA	NA	NA	NA	NA	NA	NA	This study	KE226
KE234	Lophuromys zena	non-Ethiopian L. flavopunctatus	-0.1614	37.446	2984	Mount Kenya	KE	NA	NA	NA	Yes	NA	NA	NA	NA	NA	NA	NA	NA	NA	NA	NA	NA	NA	NA	NA	NA	NA	NA	NA	NA	NA	This study	KE234
KE315	Lophuromys zena	non-Ethiopian L. flavopunctatus	-1.8511	35.8506	1968	Loita	KE	NA	NA	NA	Yes	NA	NA	NA	NA	NA	NA	NA	NA	NA	NA	NA	NA	NA	NA	NA	NA	NA	NA	NA	NA	NA	This study	KE315
KE334	Lophuromys zena	non-Ethiopian L. flavopunctatus	0.2428	34.8653	1608	Kakamega	KE	NA	NA	NA	Yes	NA	NA	NA	NA	NA	NA	NA	NA	NA	NA	NA	NA	NA	NA	NA	NA	NA	NA	NA	NA	NA	This study	KE334
KE377	Lophuromys zena	non-Ethiopian L. flavopunctatus	0.2528	34.8605	1569	Kakamega	KE	NA	NA	NA	Yes	NA	NA	NA	NA	NA	NA	NA	NA	NA	NA	NA	NA	NA	NA	NA	NA	NA	NA	NA	NA	NA	This study	KE377
KE461	Lophuromys zena	non-Ethiopian L. flavopunctatus	1.0637	34.7204	2841	Elgon	KE	NA	NA	NA	Yes	NA	NA	NA	NA	NA	NA	NA	NA	NA	NA	NA	NA	NA	NA	NA	NA	NA	NA	NA	NA	NA	This study	KE461
KE463	Lophuromys zena	non-Ethiopian L. flavopunctatus	1.0637	34.7204	2841	Elgon	KE	NA	NA	NA	Yes	NA	NA	NA	NA	NA	NA	NA	NA	NA	NA	NA	NA	NA	NA	NA	NA	NA	NA	NA	NA	NA	This study	KE463
KE499	Lophuromys zena	non-Ethiopian L. flavopunctatus	1.013	35.0054	1887	Kitale	KE	NA	NA	NA	Yes	NA	NA	NA	NA	NA	NA	NA	NA	NA	NA	NA	NA	NA	NA	NA	NA	NA	NA	NA	NA	NA	This study	KE499
KE676	Lophuromys zena	non-Ethiopian L. flavopunctatus	1.189	35.2602	2367	Kapkanyar	KE	NA	NA	NA	Yes	NA	NA	NA	NA	NA	NA	NA	NA	NA	NA	NA	NA	NA	NA	NA	NA	NA	NA	NA	NA	NA	This study	KE676
KE777	Lophuromys zena	non-Ethiopian L. flavopunctatus	0.6021	35.773	2217	Katimok	KE	NA	NA	NA	Yes	NA	NA	NA	NA	NA	NA	NA	NA	NA	NA	NA	NA	NA	NA	NA	NA	NA	NA	NA	NA	NA	This study	KE777
KE839	Lophuromys zena	non-Ethiopian L. flavopunctatus	0.0449	36.3734	2352	Nyahururu	KE	NA	NA	NA	Yes	NA	NA	NA	NA	NA	NA	NA	NA	NA	NA	NA	NA	NA	NA	NA	NA	NA	NA	NA	NA	NA	This study	KE839
KE840	Lophuromys zena	non-Ethiopian L. flavopunctatus	0.0449	36.3734	2352	Nyahururu	KE	NA	NA	NA	Yes	NA	NA	NA	NA	NA	NA	NA	NA	NA	NA	NA	NA	NA	NA	NA	NA	NA	NA	NA	NA	NA	This study	KE840
KE3	Lophuromys zena	non-Ethiopian L. flavopunctatus	-0.1614	37.446	2984	Mount Kenya	KE	NA	NA	NA	Yes	NA	NA	NA	NA	NA	NA	NA	NA	NA	NA	NA	NA	NA	NA	NA	NA	NA	NA	NA	NA	NA	GenBank	KE3
KE7	Lophuromys zena	non-Ethiopian L. flavopunctatus	NA	NA		NA	NA	NA	NA	NA	Yes	NA	NA	NA	NA	NA	NA	NA	NA	NA	NA	NA	NA	NA	NA	NA	NA	NA	NA	NA	NA	NA	GenBank	KE7
FMNH190640	Lophuromys zena	non-Ethiopian L. flavopunctatus	-0.38328	36.7066	3091	Aberdares	KE	2006	Male	Adult	Yes	NA	NA	NA	NA	NA	57.46	29.36	15.42	13.08	12.22	8.38	7.42	6.98	6.85	6.09	5.79	5.21	4.62	4.58	3.14	FMNH: 190640	GenBank	KR089027
KR089027	Lophuromys zena	non-Ethiopian L. flavopunctatus	-0.38328	36.7066	3091	Aberdares	KE	NA	NA	NA	Yes	NA	NA	NA	NA	NA	NA	NA	NA	NA	NA	NA	NA	NA	NA	NA	NA	NA	NA	NA	NA	NA	GenBank	KR089027
MN808297	Lophuromys zena	non-Ethiopian L. flavopunctatus	-0.06902	37.3083	3786	Mount Kenya	KE	NA	NA	NA	Yes	NA	NA	NA	NA	NA	NA	NA	NA	NA	NA	NA	NA	NA	NA	NA	NA	NA	NA	NA	NA	NA	GenBank	MN808297
FMNH190345	Lophuromys zena	non-Ethiopian L. flavopunctatus	-0.38328	36.7066	3091	Aberdares	KE	NA	NA	NA	Yes	NA	NA	NA	NA	NA	NA	NA	NA	NA	NA	NA	NA	NA	NA	NA	NA	NA	NA	NA	NA	NA	GenBank	MN808299
FMNH190332	Lophuromys zena	non-Ethiopian L. flavopunctatus	-0.23905	36.7015	2709	Aberdare	KE	2006	Female	Adult	NA	NA	NA	NA	NA	NA		28.7	15.32	13.21	12.26	8.16	7.32	6.94	6.61	5.81	5.63	4.85	4.9	4.2	3.11	FMNH: 190332	GenBank	MN808300
MN808300	Lophuromys zena	non-Ethiopian L. flavopunctatus	-0.23943	36.7087	2679	Aberdares	KE	NA	NA	NA	Yes	NA	NA	NA	NA	NA	NA	NA	NA	NA	NA	NA	NA	NA	NA	NA	NA	NA	NA	NA	NA	NA	GenBank	MN808300
MN808301	Lophuromys zena	non-Ethiopian L. flavopunctatus	-0.16263	37.4462	2977	Mount Kenya	KE	NA	NA	NA	Yes	NA	NA	NA	NA	NA	NA	NA	NA	NA	NA	NA	NA	NA	NA	NA	NA	NA	NA	NA	NA	NA	GenBank	MN808301
FMNH190371	Lophuromys zena	non-Ethiopian L. flavopunctatus	-0.38328	36.7066	3091	Aberdares	KE	NA	NA	NA	Yes	NA	NA	NA	NA	NA	NA	NA	NA	NA	NA	NA	NA	NA	NA	NA	NA	NA	NA	NA	NA	NA	GenBank	MN808302
MN808303	Lophuromys zena	non-Ethiopian L. flavopunctatus	-0.06534	37.2935	3591	Mount Kenya	KE	NA	NA	NA	Yes	NA	NA	NA	NA	NA	NA	NA	NA	NA	NA	NA	NA	NA	NA	NA	NA	NA	NA	NA	NA	NA	GenBank	MN808303
FMNH190339	Lophuromys zena	non-Ethiopian L. flavopunctatus	-0.23943	36.7087	2679	Aberdares	KE	NA	NA	NA	Yes	NA	NA	NA	NA	NA	NA	NA	NA	NA	NA	NA	NA	NA	NA	NA	NA	NA	NA	NA	NA	NA	GenBank	MN808306
FMNH190344	Lophuromys zena	non-Ethiopian L. flavopunctatus	-0.38328	36.7066	3091	Aberdares	KE	NA	NA	NA	Yes	NA	NA	NA	NA	NA	NA	NA	NA	NA	NA	NA	NA	NA	NA	NA	NA	NA	NA	NA	NA	NA	GenBank	MN808307
MN808308	Lophuromys zena	non-Ethiopian L. flavopunctatus	-0.38328	36.7066	3091	Aberdares	KE	NA	NA	NA	Yes	NA	NA	NA	NA	NA	NA	NA	NA	NA	NA	NA	NA	NA	NA	NA	NA	NA	NA	NA	NA	NA	GenBank	MN808308
MN808313	Lophuromys zena	non-Ethiopian L. flavopunctatus	-0.06069	37.2959	3611	Mount Kenya	KE	NA	NA	NA	Yes	NA	NA	NA	NA	NA	NA	NA	NA	NA	NA	NA	NA	NA	NA	NA	NA	NA	NA	NA	NA	NA	GenBank	MN808313
MN808314	Lophuromys zena	non-Ethiopian L. flavopunctatus	0.00366	37.2445	2605	Mount Kenya	KE	NA	NA	NA	Yes	NA	NA	NA	NA	NA	NA	NA	NA	NA	NA	NA	NA	NA	NA	NA	NA	NA	NA	NA	NA	NA	GenBank	MN808314
MN808317	Lophuromys zena	non-Ethiopian L. flavopunctatus	-0.23549	37.555	1978	Mount Kenya	KE	NA	NA	NA	Yes	NA	NA	NA	NA	NA	NA	NA	NA	NA	NA	NA	NA	NA	NA	NA	NA	NA	NA	NA	NA	NA	GenBank	MN808317
MN808320	Lophuromys zena	non-Ethiopian L. flavopunctatus	-0.16263	37.4462	2977	Mount Kenya	KE	NA	NA	NA	Yes	NA	NA	NA	NA	NA	NA	NA	NA	NA	NA	NA	NA	NA	NA	NA	NA	NA	NA	NA	NA	NA	GenBank	MN808320
MN808321	Lophuromys zena	non-Ethiopian L. flavopunctatus	-0.23784	37.587	1779	Mount Kenya	KE	NA	NA	NA	Yes	Yes	NA	NA	NA	NA	NA	NA	NA	NA	NA	NA	NA	NA	NA	NA	NA	NA	NA	NA	NA	NA	GenBank	MN808321
MN808324	Lophuromys zena	non-Ethiopian L. flavopunctatus	-0.16263	37.4462	2977	Mount Kenya	KE	NA	NA	NA	Yes	NA	NA	NA	NA	NA	NA	NA	NA	NA	NA	NA	NA	NA	NA	NA	NA	NA	NA	NA	NA	NA	GenBank	MN808324
MN808327	Lophuromys zena	non-Ethiopian L. flavopunctatus	-0.18815	37.4745	2580	Mount Kenya	KE	NA	NA	NA	Yes	NA	NA	NA	NA	NA	NA	NA	NA	NA	NA	NA	NA	NA	NA	NA	NA	NA	NA	NA	NA	NA	GenBank	MN808327
MN808328	Lophuromys zena	non-Ethiopian L. flavopunctatus	-0.16263	37.4462	2977	Mount Kenya	KE	NA	NA	NA	Yes	NA	NA	NA	NA	NA	NA	NA	NA	NA	NA	NA	NA	NA	NA	NA	NA	NA	NA	NA	NA	NA	GenBank	MN808328
FMNH153274	Lophuromys zena	non-Ethiopian L. flavopunctatus	-1.33333	36.75	1806	Nairobi	KE	1965	Male	Adult	NA	NA	NA	NA	NA	NA		27.81	13.75	12.35	11.55	7.84	6.88	6.64	6.02	5.72	5.46	4.81	4.68	4.32	2.76	FMNH: 153274	New (this study)	FMNH153274
FMNH153275	Lophuromys zena	non-Ethiopian L. flavopunctatus	-1.33333	36.75	1806	Nairobi	KE	1965	Female	Young adult	NA	NA	NA	NA	NA	NA	49.35	25.27	12.73	12.05	10	7.06	6.72	6.18	5.68	5.48	5.29	4.82	4.42	4.02	2.43	FMNH: 153275	New (this study)	FMNH153275
FMNH153277	Lophuromys zena	non-Ethiopian L. flavopunctatus	-1.14514	36.8539	1680	Nairobi	KE	1963	Male	Old adult	NA	NA	NA	NA	NA	NA	57.23	29.23	15.2	13.33	12.22	8.65	7.15	6.89	6.35	6.34	5.46	5.14	4.97	4.53	3.22	FMNH: 153277	New (this study)	FMNH153277
FMNH153278	Lophuromys zena	non-Ethiopian L. flavopunctatus	-1.14514	36.8539	1680	Nairobi	KE	1963	Female	Young adult	NA	NA	NA	NA	NA	NA		27.59	13.61	12.24	11.38	7.78	7.06	6.41	6.25	5.82	5.24	4.98	4.67	4.27	2.7	FMNH: 153278	New (this study)	FMNH153278
FMNH153280	Lophuromys zena	non-Ethiopian L. flavopunctatus	-1.14514	36.8539	1680	Nairobi	KE	1963	Female	Young adult	NA	NA	NA	NA	NA	NA	50.64	25.84	13.23	12.26	10.26	7.48	7.19	6.35	5.68	5.66	4.87	4.81	4.66	4.25	2.84	FMNH: 153280	New (this study)	FMNH153280
FMNH153281	Lophuromys zena	non-Ethiopian L. flavopunctatus	-1.14514	36.8539	1680	Nairobi	KE	1963	Female	Young adult	NA	NA	NA	NA	NA	NA		27.92	13.94	12.81	11.59	7.88	7.25	6.47	6.39	6.1	5.47	4.94	4.92	3.9	2.97	FMNH: 153281	New (this study)	FMNH153281
FMNH153282	Lophuromys zena	non-Ethiopian L. flavopunctatus	-1.14514	36.8539	1680	Nairobi	KE	1963		Young adult	NA	NA	NA	NA	NA	NA	51.04	26.19	13.36	12.56	10.43	7.38	7.03	6.47	5.8	5.76	5.18	4.89	4.55	4.28	2.69	FMNH: 153282	New (this study)	FMNH153282
FMNH153283	Lophuromys zena	non-Ethiopian L. flavopunctatus	-1.23874	36.8282	1695	Nairobi	KE	1963	Female	Old adult	NA	NA	NA	NA	NA	NA	56.29	28.91	15.36	12.18	12.15	8.14	6.72	7.24	6.06	6.23	5.36	5.16	5.03	4.68	2.87	FMNH: 153283	New (this study)	FMNH153283
FMNH153284	Lophuromys zena	non-Ethiopian L. flavopunctatus	1.23333	35.1167	2033	Kapenguria	KE	1965	Female	Old adult	NA	NA	NA	NA	NA	NA	57.26	29.32	15.07	12.62	12.25	8.24	6.84	6.87	6.69	5.99	5.3	5.27	5.07	4.17	2.95	FMNH: 153284	New (this study)	FMNH153284
FMNH153289	Lophuromys zena	non-Ethiopian L. flavopunctatus	1.23333	35.1167	2033	Kapenguria	KE	1965		Adult	NA	NA	NA	NA	NA	NA	56.46	28.63	14.88	12.95	11.95	8.42	7	6.85	6.98	6.53	5.34	4.91	4.93	3.67	3.3	FMNH: 153289	New (this study)	FMNH153289
FMNH153290	Lophuromys zena	non-Ethiopian L. flavopunctatus	1.23333	35.1167	2033	Kapenguria	KE	1965	Male	Old adult	NA	NA	NA	NA	NA	NA	60.55	30.63	15.96	13.45	13.14	8.61	7.26	7.13	7	6.27	5.38	5.25	5.02	4.31	3.67	FMNH: 153290	New (this study)	FMNH153290
FMNH153291	Lophuromys zena	non-Ethiopian L. flavopunctatus	1.23333	35.5071	3264	Kapenguria	KE	1965	Female	Young adult	NA	NA	NA	NA	NA	NA	50.71	25.67	13.12	12.07	10.11	7.04	6.76	6.46	5.61	5.99	5.48	5.08	4.82	4.28	2.71	FMNH: 153291	New (this study)	FMNH153291
FMNH16844	Lophuromys zena	non-Ethiopian L. flavopunctatus	-0.93333	36.5667	2000	Kijabe	KE	1906	Male	Adult	NA	NA	NA	NA	NA	NA	59.27	29.77	15.05	12.78	12.47	8.7	7.35	7.14	6.79	6.15	5.46	5.25	5.17	4.34	3.33	FMNH: 16844	New (this study)	FMNH16844
FMNH16846	Lophuromys zena	non-Ethiopian L. flavopunctatus	-0.93333	36.5667	2000	Kijabe	KE	1906	Male	Adult	NA	NA	NA	NA	NA	NA	59.16	30.03	15.67	13.52	12.43	8.85	7.59	7.42	6.52	6.2	5.44	4.95	5.44	4.75	3.26	FMNH: 16846	New (this study)	FMNH16846
FMNH16848	Lophuromys zena	non-Ethiopian L. flavopunctatus	-0.69682	36.3637	1905	Naivasha	KE	1906	Male	Adult	NA	NA	NA	NA	NA	NA	56.77	28.89	15.21	12.7	12.62	8	7.31	6.86	6.72	5.99	5.55	5.21	5.05	3.59	3.1	FMNH: 16848	New (this study)	FMNH16848
FMNH16851	Lophuromys zena	non-Ethiopian L. flavopunctatus	-0.93333	36.5667	2000	Kijabe	KE	1906	Male	Old adult	NA	NA	NA	NA	NA	NA	57.73	29.34	15.43	13.42	12.05	8.77	7.17	6.97	7.02	6.07	5.14	4.71	4.99	4.29	2.97	FMNH: 16851	New (this study)	FMNH16851
FMNH16853	Lophuromys zena	non-Ethiopian L. flavopunctatus	-0.69682	36.3637	1905	Naivasha	KE	1906	Female	Young adult	NA	NA	NA	NA	NA	NA		27.79	14.66	12.95	12.02	7.56	7.11	6.66	6.68	6.08	5.66	5.31	4.95	3.89	2.88	FMNH: 16853	New (this study)	FMNH16853
FMNH16854	Lophuromys zena	non-Ethiopian L. flavopunctatus	-0.69682	36.3637	1905	Naivasha	KE	1906	Female	Young adult	NA	NA	NA	NA	NA	NA	53.77	27.27	14.33	12.81	11.32	7.06	7.13	6.84	6.24	5.88	5.76	5.07	4.89	3.68	2.94	FMNH: 16854	New (this study)	FMNH16854
FMNH16855	Lophuromys zena	non-Ethiopian L. flavopunctatus	-0.69682	36.3637	1905	Naivasha	KE	1906	Female	Adult	NA	NA	NA	NA	NA	NA	56.85	28.56	15.24	12.86	11.84	8.08	7.38	6.9	6.87	6.08	5.56	5.01	5.03	4.27	3.51	FMNH: 16855	New (this study)	FMNH16855
FMNH16856	Lophuromys zena	non-Ethiopian L. flavopunctatus	-0.69682	36.3637	1905	Naivasha	KE	1906	Male	Young adult	NA	NA	NA	NA	NA	NA	54.74	27.87	14.17	12.65	11.48	7.65	7.45	6.52	6.68	6.12	5.47	5.13	4.9	3.86	3.31	FMNH: 16856	New (this study)	FMNH16856
FMNH16857	Lophuromys zena	non-Ethiopian L. flavopunctatus	-0.93333	36.5667	2000	Kijabe	KE	1906	Male	Adult	NA	NA	NA	NA	NA	NA		29.29	14.98	13.11	11.62	8.45	7.24	6.77	6.96	5.77	5.42	5.18	4.72	4.27	3.38	FMNH: 16857	New (this study)	FMNH16857
FMNH16858	Lophuromys zena	non-Ethiopian L. flavopunctatus	-0.93333	36.5667	2000	Kijabe	KE	1906	Female	Adult	NA	NA	NA	NA	NA	NA	54.27	27.46	14.23	12.99	10.78	7.92	7	6.72	6.09	5.9	5.25	5.07	4.79	4.57	2.94	FMNH: 16858	New (this study)	FMNH16858
FMNH16859	Lophuromys zena	non-Ethiopian L. flavopunctatus	-0.93333	36.5667	2000	Kijabe	KE	1906	Male	Adult	NA	NA	NA	NA	NA	NA		29.44	15.37	12.96	12.48	8.66	7.71	7.08	6.48	6.26	5.64	4.93	5	4.9	3.2	FMNH: 16859	New (this study)	FMNH16859
FMNH16862	Lophuromys zena	non-Ethiopian L. flavopunctatus	-0.2426	35.738	2441	Mau	KE	1906	Female	Adult	NA	NA	NA	NA	NA	NA		28.76	15.11	12.7	11.81	8.42	6.98	6.86	6.5	6.08	5.71	5.04	4.96	4.16	3.23	FMNH: 16862	New (this study)	FMNH16862
FMNH16863	Lophuromys zena	non-Ethiopian L. flavopunctatus	-0.93333	36.5667	2000	Kijabe	KE	1906	Female	Adult	NA	NA	NA	NA	NA	NA		28.53	14.75	12.9	12.5	8.1	7.34	6.79	6.51	6.19	5.4	4.83	4.76	3.84	2.74	FMNH: 16863	New (this study)	FMNH16863
FMNH16864	Lophuromys zena	non-Ethiopian L. flavopunctatus	-0.69682	36.3637	1905	Naivasha	KE	1906	Male	Young adult	NA	NA	NA	NA	NA	NA	54.02	27.59	14.68	12.46	11.6	7.82	6.81	6.67	6.47	5.71	5.08	4.6	4.92	3.73	3.01	FMNH: 16864	New (this study)	FMNH16864
FMNH16865	Lophuromys zena	non-Ethiopian L. flavopunctatus	-0.93333	36.5667	2000	Kijabe	KE	1906	Female	Adult	NA	NA	NA	NA	NA	NA	57.19	29.16	15.52	13.08	11.68	8.4	7.27	7.24	6.66	6.17	5.23	5.24	5.14	4.72	3.3	FMNH: 16865	New (this study)	FMNH16865
FMNH16868	Lophuromys zena	non-Ethiopian L. flavopunctatus	-0.2426	35.738	2441	Mau	KE	1906	Male	Adult	NA	NA	NA	NA	NA	NA	60.13	30.34	15.79	13.68	12.71	8.68	7.52	7.23	6.82	6.53	5.49	5.42	5.43	4.51	3.57	FMNH: 16868	New (this study)	FMNH16868
FMNH16870	Lophuromys zena	non-Ethiopian L. flavopunctatus	-0.2426	35.738	2441	Mau	KE	1906	Male	Adult	NA	NA	NA	NA	NA	NA	59.67	30.42	15.61	12.9	12.58	8.66	7.8	7.21	6.52	6.64	5.86	5.18	5.47	4.59	3.49	FMNH: 16870	New (this study)	FMNH16870
FMNH16871	Lophuromys zena	non-Ethiopian L. flavopunctatus	-0.2426	35.738	2441	Mau	KE	1906	Male	Adult	NA	NA	NA	NA	NA	NA	58.94	29.62	15.51	13.71	12.37	8.54	7.52	6.9	6.43	6.81	5.48	5.22	5.14	4.55	3.27	FMNH: 16871	New (this study)	FMNH16871
FMNH16873	Lophuromys zena	non-Ethiopian L. flavopunctatus	-0.2426	35.738	2441	Mau	KE	1906	Female	Old adult	NA	NA	NA	NA	NA	NA	59.08	29.5	15.61	13.11	12.14	8.58	7.43	7.05	7.14	6.29	5.4	5.5	5.16	4.15	3.62	FMNH: 16873	New (this study)	FMNH16873
FMNH16874	Lophuromys zena	non-Ethiopian L. flavopunctatus	-0.2426	35.738	2441	Mau	KE	1906	Female	Old adult	NA	NA	NA	NA	NA	NA	58.89	29.81	15.27	12.29	13.11	8.11	7.24	7.03	6.46	6.02	5.27	5.42	4.98	4.35	3.51	FMNH: 16874	New (this study)	FMNH16874
FMNH16875	Lophuromys zena	non-Ethiopian L. flavopunctatus	-0.2426	35.738	2441	Mau	KE	1906	Male	Adult	NA	NA	NA	NA	NA	NA	57.06	28.87	14.72	12.61	12.24	8.26	7.43	6.52	6.55	5.93	5.08	5.15	4.68	4.27	3.12	FMNH: 16875	New (this study)	FMNH16875
FMNH16876	Lophuromys zena	non-Ethiopian L. flavopunctatus	-0.2426	35.738	2441	Mau	KE	1906	Male	Adult	NA	NA	NA	NA	NA	NA	58.71	29.57	15.65	13.09	12.49	8.55	7.54	7.22	6.95	6.42	5.46	5.17	5.19	4.13	3.1	FMNH: 16876	New (this study)	FMNH16876
FMNH16877	Lophuromys zena	non-Ethiopian L. flavopunctatus	-0.2426	35.738	2441	Mau	KE	1906	Female	Adult	NA	NA	NA	NA	NA	NA	56.99	28.49	15.06	13.44	11.69	7.93	7.27	6.81	6.67	6.19	5.31	5.46	5.01	4.28	3.33	FMNH: 16877	New (this study)	FMNH16877
FMNH190318	Lophuromys zena	non-Ethiopian L. flavopunctatus	-0.93904	36.7131	2295	Aberdare	KE	2006	Female	Old adult	NA	NA	NA	NA	NA	NA	55.21	28.1	15.02	12.49	11.86	8.39	6.9	6.81	6.11	5.89	5.14	4.51	4.73	4.25	2.98	FMNH: 190318	New (this study)	FMNH190318
FMNH190321	Lophuromys zena	non-Ethiopian L. flavopunctatus	-0.93904	36.7131	2295	Aberdare	KE	2006	Female	Young adult	NA	NA	NA	NA	NA	NA	54.02	27.44	13.81	12.37	11.18	7.61	7.08	6.38	6.29	5.88	5.4	4.76	4.61	4.09	2.84	FMNH: 190321	New (this study)	FMNH190321
FMNH190324	Lophuromys zena	non-Ethiopian L. flavopunctatus	-0.93904	36.7131	2295	Aberdare	KE	2006	Female	Adult	NA	NA	NA	NA	NA	NA	54.14	27.5	14.22	12.6	11.58	7.73	6.89	6.57	6.15	5.83	5.21	4.84	4.38	4.05	3.09	FMNH: 190324	New (this study)	FMNH190324
FMNH190325	Lophuromys zena	non-Ethiopian L. flavopunctatus	-0.93904	36.7131	2295	Aberdare	KE	2006	Female	Adult	NA	NA	NA	NA	NA	NA	54.87	28.26	14.58	12.51	11.65	8.14	6.72	6.6	6.38	5.85	5.25	4.9	5.1	4.21	3.16	FMNH: 190325	New (this study)	FMNH190325
FMNH190327	Lophuromys zena	non-Ethiopian L. flavopunctatus	-0.93904	36.7131	2295	Aberdare	KE	2006	Female	Adult	NA	NA	NA	NA	NA	NA	55.44	28.22	14.66	12.73	11.41	8.16	6.74	6.58	6.29	5.73	5.38	5.04	4.6	4.35	2.99	FMNH: 190327	New (this study)	FMNH190327
FMNH190340	Lophuromys zena	non-Ethiopian L. flavopunctatus	-0.23943	36.7087	2679	Aberdares	KE	NA	NA	NA	Yes	NA	NA	NA	NA	NA	NA	NA	NA	NA	NA	NA	NA	NA	NA	NA	NA	NA	NA	NA	NA	NA	New (this study)	FMNH190340
FMNH190341	Lophuromys zena	non-Ethiopian L. flavopunctatus	-0.23943	36.7087	2679	Aberdares	KE	2006	Female		Yes	NA	NA	MW464506	NA	NA	58.05	29.54	15.61	13.12	12.13	8.71	7.6	6.96	6.76	6.51	5.62	4.96	5.1	4.25	3.36	FMNH: 190341	New (this study)	FMNH190341
FMNH190342	Lophuromys zena	non-Ethiopian L. flavopunctatus	-0.23943	36.7087	2679	Aberdares	KE	NA	NA	NA	Yes	NA	NA	NA	NA	NA	NA	NA	NA	NA	NA	NA	NA	NA	NA	NA	NA	NA	NA	NA	NA	NA	New (this study)	FMNH190342
FMNH190349	Lophuromys zena	non-Ethiopian L. flavopunctatus	-0.30582	36.6801	3188	Aberdare	KE	2006	Female	Young adult	NA	NA	NA	NA	NA	NA	51.03	25.7	13.43	11.43	10.82	7.17	6.88	6.46	5.77	5.84	5.53	4.84	4.51	4.93	3.47	FMNH: 190349	New (this study)	FMNH190349
FMNH190352	Lophuromys zena	non-Ethiopian L. flavopunctatus	-0.30582	36.6801	3188	Aberdare	KE	2006	Female	Adult	NA	NA	NA	NA	NA	NA		27.24	14.19	12.27	10.6	7.99	7.45	6.57	6.68	5.8	5.01	5.03	4.58	4.27	2.83	FMNH: 190352	New (this study)	FMNH190352
FMNH190358	Lophuromys zena	non-Ethiopian L. flavopunctatus	-0.30582	36.6801	3188	Aberdare	KE	2006	Male	Old adult	Yes	NA	NA	NA	NA	NA	55.87	28.44	14.86	12.57	12.35	8.35	6.84	6.61	6.53	5.71	5.39	4.54	4.69	3.89	3.1	FMNH: 190358	New (this study)	FMNH190358
FMNH190383	Lophuromys zena	non-Ethiopian L. flavopunctatus	-0.30582	36.6801	3188	Aberdare	KE	2006	Female	Old adult	NA	NA	NA	NA	NA	NA	56.64	28.54	15.98	12.9	11.56	8.45	7.39	7.21	6.74	6.24	5.84	5.04	5.19	4.28	3.03	FMNH: 190383	New (this study)	FMNH190383
FMNH190384	Lophuromys zena	non-Ethiopian L. flavopunctatus	-0.30582	36.6801	3188	Aberdare	KE	2006	Male	Young adult	NA	NA	NA	NA	NA	NA	53.75	27.53	14.42	12.67	10.99	8.2	7	6.64	6.48	6.13	5.7	4.86	4.73	4.08	2.85	FMNH: 190384	New (this study)	FMNH190384
FMNH190390	Lophuromys zena	non-Ethiopian L. flavopunctatus	-0.30582	36.6801	3188	Aberdare	KE	2006	Female	Adult	NA	NA	NA	NA	NA	NA	55.77	28.47	14.31	12.63	11.87	8.41	6.58	6.61	6.86	5.72	5.65	4.66	4.54	4.05	3.26	FMNH: 190390	New (this study)	FMNH190390
FMNH190391	Lophuromys zena	non-Ethiopian L. flavopunctatus	-0.30582	36.6801	3188	Aberdare	KE	2006	Male	Adult	NA	NA	NA	NA	NA	NA	54.5	27.75	14.37	12.61	11.67	7.72	7.55	6.56	6.12	5.96	5.6	4.99	4.64	4.15	2.84	FMNH: 190391	New (this study)	FMNH190391
FMNH190396	Lophuromys zena	non-Ethiopian L. flavopunctatus	-0.30582	36.6801	3188	Aberdare	KE	2006	Female	Adult	NA	NA	NA	NA	NA	NA	53.61	27.21	14.15	12.74	10.93	7.77	7.12	6.58	5.86	6.09	5.53	4.81	4.61	4.51	2.75	FMNH: 190396	New (this study)	FMNH190396
FMNH190637	Lophuromys zena	non-Ethiopian L. flavopunctatus	-0.30582	36.6801	3188	Aberdare	KE	2006	Male	Young adult	NA	NA	NA	NA	NA	NA	53.03	27.17	13.93	12.85	11.31	7.64	7.17	6.58	5.9	6.25	5.27	5.03	4.54	4.09	2.77	FMNH: 190637	New (this study)	FMNH190637
FMNH190638	Lophuromys zena	non-Ethiopian L. flavopunctatus	-0.30582	36.6801	3188	Aberdare	KE	2006	Female	Adult	NA	NA	NA	NA	NA	NA	53.74	27.28	14.55	12.77	10.95	7.73	6.91	6.36	6.73	5.9	5.02	5.01	4.5	3.85	2.63	FMNH: 190638	New (this study)	FMNH190638
FMNH190639	Lophuromys zena	non-Ethiopian L. flavopunctatus	-0.30582	36.6801	3188	Aberdare	KE	2006	Male	Adult	NA	NA	NA	NA	NA	NA	56.6	28.62	14.93	12.84	11.91	8.51	7.15	6.89	6.67	6.36	5.52	5.12	5.04	4.04	3.12	FMNH: 190639	New (this study)	FMNH190639
FMNH202097	Lophuromys zena	non-Ethiopian L. flavopunctatus	0.30243	34.8926	1565	Kakamega	KE	1963	Female	Young adult	NA	NA	NA	NA	NA	NA	55.33	28.02	14.62	12.88	11.29	7.66	7.36	6.8	6.36	6.34	5.31	5.05	5.23	4.24	3.05	FMNH: 202097	New (this study)	FMNH202097
FMNH209855	Lophuromys zena	non-Ethiopian L. flavopunctatus	-0.6417	35.491	2351	Mau	KE	2010	Male	Adult	NA	NA	NA	NA	NA	NA		28.6	14.75	12.85	11.94	8.09	7.35	6.65	6.29	5.99	5.46	5.14	4.81	4.21	2.95	FMNH: 209855	New (this study)	FMNH209855
FMNH209857	Lophuromys zena	non-Ethiopian L. flavopunctatus	-0.6417	35.491	2351	Mau	KE	2010	Female	Adult	NA	NA	NA	NA	NA	NA		28.51	14.95	12.37	11.56	8.33	7.08	6.74	6.45	6.11	5.39	5.31	4.58	4.19	2.88	FMNH: 209857	New (this study)	FMNH209857
FMNH209870	Lophuromys zena	non-Ethiopian L. flavopunctatus	-0.6417	35.491	2351	Mau	KE	2010	Female	Young adult	NA	NA	NA	NA	NA	NA	57.15	28.67	14.88	12.57	11.98	8.14	6.88	6.51	6.69	5.61	5.26	4.95	4.8	4.14	3.04	FMNH: 209870	New (this study)	FMNH209870
FMNH209950	Lophuromys zena	non-Ethiopian L. flavopunctatus	-0.29412	35.4491	2320	Mau	KE	NA	NA	NA	Yes	NA	NA	MW464507	NA	NA	NA	NA	NA	NA	NA	NA	NA	NA	NA	NA	NA	NA	NA	NA	NA	NA	New (this study)	FMNH209950
FMNH209955	Lophuromys zena	non-Ethiopian L. flavopunctatus	-0.29412	35.4491	2320	Mau	KE	2010	Male	Adult	Yes	NA	NA	NA	NA	NA	56.59	28.98	15.67	12.67	12.38	8.14	7.28	7.02	6.48	6.23	5.43	5.08	4.93	3.84	3.46	FMNH: 209955	New (this study)	FMNH209955
FMNH209957	Lophuromys zena	non-Ethiopian L. flavopunctatus	-0.29412	35.4491	2320	Mau	KE	2010	Female	Old adult	Yes	NA	NA	NA	NA	NA	57.16	29.07	15.09	12.49	12.64	8.23	6.92	6.73	6.45	5.95	5.05	5	4.91	4.57	3.16	FMNH: 209957	New (this study)	FMNH209957
FMNH210356	Lophuromys zena	non-Ethiopian L. flavopunctatus	-0.6417	35.491	2351	Mau	KE	2010	Female	Young adult	NA	NA	NA	NA	NA	NA	52.07	26.12	13.76	12.51	10.63	7.39	7.34	6.56	6.02	5.78	5.33	5.09	4.48	3.85	2.66	FMNH: 210356	New (this study)	FMNH210356
FMNH210357	Lophuromys zena	non-Ethiopian L. flavopunctatus	-0.6417	35.491	2351	Mau	KE	2010	Female	Young adult	NA	NA	NA	NA	NA	NA	51.69	26.15	13.65	12.31	10.43	7.3	6.78	6.19	6.18	5.84	4.91	4.76	4.39	4.12	2.75	FMNH: 210357	New (this study)	FMNH210357
FMNH210359	Lophuromys zena	non-Ethiopian L. flavopunctatus	-0.6417	35.491	2351	Mau	KE	2010	Male	Adult	NA	NA	NA	NA	NA	NA	55.95	28.48	14.5	12.71	11.71	8.16	7.14	6.67	6.5	5.62	5.45	4.92	4.71	4.18	2.91	FMNH: 210359	New (this study)	FMNH210359
FMNH210365	Lophuromys zena	non-Ethiopian L. flavopunctatus	-0.6417	35.491	2351	Mau	KE	2010	Female	Adult	NA	NA	NA	NA	NA	NA	55.89	28.5	15.1	12.56	11.32	8.21	7.24	6.77	6.51	5.98	5.58	4.93	4.91	4.76	2.96	FMNH: 210365	New (this study)	FMNH210365
FMNH217008	Lophuromys zena	non-Ethiopian L. flavopunctatus	-0.07365	37.2399	2998	Chogoria, Mount Kenya	KE	2011	Male	Young adult	NA	NA	NA	NA	NA	NA	52.29	26.15	14	12.46	12.18	8.52	7.4	7.05	6.66	6.2	5.78	4.89	5.38	4.54	3.18	FMNH: 217008	New (this study)	FMNH217008
FMNH217009	Lophuromys zena	non-Ethiopian L. flavopunctatus	-0.07365	37.2399	2998	Chogoria, Mount Kenya	KE	2011	Male	Old adult	NA	NA	NA	NA	NA	NA	57.47	29.15	15.08	12.48	12.05	8.66	7.55	7.04	6.66	6.23	5.37	4.93	5.38	4.44	3.21	FMNH: 217009	New (this study)	FMNH217009
FMNH217019	Lophuromys zena	non-Ethiopian L. flavopunctatus	-0.16263	37.4462	2977	Mount Kenya	KE	NA	NA	NA	Yes	NA	NA	NA	NA	NA	NA	NA	NA	NA	NA	NA	NA	NA	NA	NA	NA	NA	NA	NA	NA	NA	New (this study)	FMNH217019
FMNH217030	Lophuromys zena	non-Ethiopian L. flavopunctatus	-0.07365	37.2399	2998	Chogoria, Mount Kenya	KE	2011	Female	Adult	NA	NA	NA	NA	NA	NA	57.75	29.39	14.56	13.2	12.13	8.28	7.56	6.85	6.64	6.03	5.66	5.17	4.9	4.39	3.23	FMNH: 217030	New (this study)	FMNH217030
FMNH217034	Lophuromys zena	non-Ethiopian L. flavopunctatus	-0.07365	37.2399	2998	Chogoria, Mount Kenya	KE	2011	Female	Old adult	NA	NA	NA	NA	NA	NA	58.63	29.12	15.5	13.4	12.57	8.14	7.46	7.33	6.2	6.37	5.3	5.09	4.98	4.48	3	FMNH: 217034	New (this study)	FMNH217034
FMNH217108	Lophuromys zena	non-Ethiopian L. flavopunctatus	-0.07365	37.2399	2998	Chogoria, Mount Kenya	KE	2011	Male	Young adult	Yes	NA	NA	NA	NA	NA	56.73	28.89	14.57	12.78	11.9	8.46	7.16	6.69	6.48	5.93	5.54	4.86	4.77	4.38	3.16	FMNH: 217108	New (this study)	FMNH217108
FMNH217112	Lophuromys zena	non-Ethiopian L. flavopunctatus	-0.07365	37.2399	2998	Chogoria, Mount Kenya	KE	2011	Male	Old adult	NA	NA	NA	NA	NA	NA	57.67	29.37	15.29	13	12.57	8.74	7.67	7.16	6.95	6.19	5.59	4.83	4.64	4.17	3.09	FMNH: 217112	New (this study)	FMNH217112
FMNH217113	Lophuromys zena	non-Ethiopian L. flavopunctatus	-0.07365	37.2399	2998	Chogoria, Mount Kenya	KE	2011	Female	Old adult	NA	NA	NA	NA	NA	NA	56.05	28.76	15	12.87	11.93	8.49	7.51	7.24	6.62	5.91	5.44	4.86	4.66	4.31	2.99	FMNH: 217113	New (this study)	FMNH217113
FMNH217115	Lophuromys zena	non-Ethiopian L. flavopunctatus	1.07718	34.7247	2529	Elgon	KE	NA	NA	NA	Yes	NA	NA	NA	NA	NA	NA	NA	NA	NA	NA	NA	NA	NA	NA	NA	NA	NA	NA	NA	NA	NA	New (this study)	FMNH217115
FMNH217119	Lophuromys zena	non-Ethiopian L. flavopunctatus	1.07718	34.7247	2529	Elgon	KE	NA	NA	NA	Yes	NA	NA	NA	NA	NA	NA	NA	NA	NA	NA	NA	NA	NA	NA	NA	NA	NA	NA	NA	NA	NA	New (this study)	FMNH217119
FMNH217122	Lophuromys zena	non-Ethiopian L. flavopunctatus	1.1576	34.7358	2547	Elgon	KE	2011	Male	Young adult	NA	NA	NA	NA	NA	NA	55.46	27.97	14.3	13.04	11.42	7.95	7.06	6.51	6.65	5.98	5.28	5.09	4.49	3.92	3.06	FMNH: 217122	New (this study)	FMNH217122
FMNH217123	Lophuromys zena	non-Ethiopian L. flavopunctatus	1.07718	34.7247	2529	Elgon	KE	NA	NA	NA	Yes	NA	NA	NA	NA	NA	NA	NA	NA	NA	NA	NA	NA	NA	NA	NA	NA	NA	NA	NA	NA	NA	New (this study)	FMNH217123
FMNH217132	Lophuromys zena	non-Ethiopian L. flavopunctatus	1.1576	34.7358	2547	Elgon	KE	2011	Male	Old adult	NA	NA	NA	NA	NA	NA	57.59	29.64	15.12	12.62	12.84	8.33	6.99	7.11	6.67	6.17	5.44	5.09	5.09	4.24	3.47	FMNH: 217132	New (this study)	FMNH217132
FMNH217134	Lophuromys zena	non-Ethiopian L. flavopunctatus	1.1576	34.7358	2547	Elgon	KE	2011	Male	Adult	NA	NA	NA	NA	NA	NA	58.95	29.76	15.85	12.74	12.55	8.86	7.5	7.02	6.95	6.22	5.32	5.07	5.28	4.24	3.22	FMNH: 217134	New (this study)	FMNH217134
FMNH217147	Lophuromys zena	non-Ethiopian L. flavopunctatus	1.07718	34.7247	2529	Elgon	KE	NA	NA	NA	Yes	NA	NA	MW464503	NA	NA	NA	NA	NA	NA	NA	NA	NA	NA	NA	NA	NA	NA	NA	NA	NA	NA	New (this study)	FMNH217147
FMNH217152	Lophuromys zena	non-Ethiopian L. flavopunctatus	1.07718	34.7247	2529	Elgon	KE	NA	NA	NA	Yes	NA	NA	NA	NA	NA	NA	NA	NA	NA	NA	NA	NA	NA	NA	NA	NA	NA	NA	NA	NA	NA	New (this study)	FMNH217152
FMNH217164	Lophuromys zena	non-Ethiopian L. flavopunctatus	1.07718	34.7247	2529	Elgon	KE	NA	NA	NA	Yes	NA	NA	NA	NA	NA	NA	NA	NA	NA	NA	NA	NA	NA	NA	NA	NA	NA	NA	NA	NA	NA	New (this study)	FMNH217164
FMNH217165	Lophuromys zena	non-Ethiopian L. flavopunctatus	1.07718	34.7247	2529	Elgon	KE	NA	NA	NA	Yes	NA	NA	NA	NA	NA	NA	NA	NA	NA	NA	NA	NA	NA	NA	NA	NA	NA	NA	NA	NA	NA	New (this study)	FMNH217165
FMNH217182	Lophuromys zena	non-Ethiopian L. flavopunctatus	1.00251	34.595	3077	Elgon	KE	2011	Female	Young adult	NA	NA	NA	NA	NA	NA	54.71	27.82	13.81	12.75	11.35	7.8	7.15	6.36	6.39	5.89	5.23	4.99	4.74	4.37	2.8	FMNH: 217182	New (this study)	FMNH217182
FMNH217197	Lophuromys zena	non-Ethiopian L. flavopunctatus	1.00251	34.595	3077	Elgon	KE	2011	Male	Old adult	NA	NA	NA	NA	NA	NA	60.61	30.96	15.58	12.86	13.34	8.61	7.03	7.05	6.58	6.43	5.38	5.52	4.73	4.32	3.74	FMNH: 217197	New (this study)	FMNH217197
FMNH217226	Lophuromys zena	non-Ethiopian L. flavopunctatus	0.99973	35.4937	2734	Cherangani	KE	NA	NA	NA	Yes	NA	NA	NA	NA	NA	NA	NA	NA	NA	NA	NA	NA	NA	NA	NA	NA	NA	NA	NA	NA	NA	New (this study)	FMNH217226
FMNH217227	Lophuromys zena	non-Ethiopian L. flavopunctatus	0.99973	35.4937	2734	Cherangani	KE	NA	NA	NA	Yes	NA	NA	MW464504	NA	NA	NA	NA	NA	NA	NA	NA	NA	NA	NA	NA	NA	NA	NA	NA	NA	NA	New (this study)	FMNH217227
FMNH217236	Lophuromys zena	non-Ethiopian L. flavopunctatus	1.08495	35.543	2786	Cherangani	KE	2011	Female	Adult	NA	NA	NA	NA	NA	NA	56.6	28.53	14.63	12.87	11.74	8.23	7.19	7.1	6.73	5.99	5.69	5.26	5.2	4.25	3.07	FMNH: 217236	New (this study)	FMNH217236
FMNH217238	Lophuromys zena	non-Ethiopian L. flavopunctatus	1.08495	35.543	2786	Cherangani	KE	2011	Female	Adult	NA	NA	NA	NA	NA	NA	54.82	27.35	15.14	12.69	11.36	7.78	6.89	6.54	6.04	5.88	5.3	4.91	4.55	4.18	3.04	FMNH: 217238	New (this study)	FMNH217238
FMNH217240	Lophuromys zena	non-Ethiopian L. flavopunctatus	0.99973	35.4937	2734	Cherangani	KE	NA	NA	NA	Yes	NA	NA	MW464505	NA	NA	NA	NA	NA	NA	NA	NA	NA	NA	NA	NA	NA	NA	NA	NA	NA	NA	New (this study)	FMNH217240
FMNH217244	Lophuromys zena	non-Ethiopian L. flavopunctatus	0.99973	35.4937	2734	Cherangani	KE	NA	NA	NA	Yes	NA	NA	NA	NA	NA	NA	NA	NA	NA	NA	NA	NA	NA	NA	NA	NA	NA	NA	NA	NA	NA	New (this study)	FMNH217244
FMNH217247	Lophuromys zena	non-Ethiopian L. flavopunctatus	1.08495	35.543	2786	Cherangani	KE	2011	Male	Adult	NA	NA	NA	NA	NA	NA	55.36	28.41	14.29	12.35	12.27	8.36	6.66	6.37	6.67	5.93	5.3	4.86	4.46	3.93	2.89	FMNH: 217247	New (this study)	FMNH217247
FMNH217249	Lophuromys zena	non-Ethiopian L. flavopunctatus	1.08495	35.543	2786	Cherangani	KE	2011	Male	Adult	NA	NA	NA	NA	NA	NA	56	28.21	14.5	12.41	11.9	7.94	7.06	6.54	6.67	6.13	5.41	4.86	4.79	3.72	2.9	FMNH: 217249	New (this study)	FMNH217249
FMNH217251	Lophuromys zena	non-Ethiopian L. flavopunctatus	0.99973	35.4937	2734	Cherangani	KE	NA	NA	NA	Yes	NA	NA	NA	NA	NA	NA	NA	NA	NA	NA	NA	NA	NA	NA	NA	NA	NA	NA	NA	NA	NA	New (this study)	FMNH217251
FMNH217594	Lophuromys zena	non-Ethiopian L. flavopunctatus	1.08495	35.543	2786	Cherangani	KE	2011		Adult	NA	NA	NA	NA	NA	NA	56.4	28.6	15.54	13.5	11.64	8.5	7.11	6.86	6.08	5.97	5.11	4.92	4.89	4.62	3.42	FMNH: 217594	New (this study)	FMNH217594
FMNH217736	Lophuromys zena	non-Ethiopian L. flavopunctatus	1.06247	34.7181	2828	Elgon	KE	2009	Male	Old adult	NA	NA	NA	NA	NA	NA	56.62	28.47	15.03	12.88	12.29	8.12	7.16	6.86	6.3	6.05	5.11	5.09	4.86	4.33	2.98	FMNH: 217736	New (this study)	FMNH217736
FMNH217738	Lophuromys zena	non-Ethiopian L. flavopunctatus	1.06247	34.7181	2828	Elgon	KE	2009	Male	Adult	NA	NA	NA	NA	NA	NA	56.13	28.63	15.37	12.82	11.67	8.01	7.08	6.61	6.21	6.09	5.71	5	4.91	4.04	3.38	FMNH: 217738	New (this study)	FMNH217738
FMNH217740	Lophuromys zena	non-Ethiopian L. flavopunctatus	1.06247	34.7181	2828	Elgon	KE	2009	Female	Young adult	NA	NA	NA	NA	NA	NA	53.48	26.75	13.95	12.6	11.22	7.3	6.62	6.63	5.57	5.96	5.09	5.15	4.72	4.15	3.04	FMNH: 217740	New (this study)	FMNH217740
FMNH217748	Lophuromys zena	non-Ethiopian L. flavopunctatus	1.06247	34.7181	2828	Elgon	KE	2009	Female	Adult	NA	NA	NA	NA	NA	NA	54.73	28.01	14.19	12.49	11.46	7.79	7.39	6.7	5.94	5.76	5.44	5.39	4.95	4.42	3.25	FMNH: 217748	New (this study)	FMNH217748
FMNH217750	Lophuromys zena	non-Ethiopian L. flavopunctatus	1.06247	34.7181	2828	Elgon	KE	2009	Male	Adult	NA	NA	NA	NA	NA	NA	57.06	29.01	14.99	12.74	12.38	8.35	7.38	6.45	6.33	5.88	5.7	4.73	4.89	4.45	3.11	FMNH: 217750	New (this study)	FMNH217750
FMNH217786	Lophuromys zena	non-Ethiopian L. flavopunctatus	1.06247	34.7181	2828	Elgon	KE	2009	Female	Adult	NA	NA	NA	NA	NA	NA		28.55	15.11	13.26	10.1	8.09	7.24	6.9	6.87	5.83	5.42	5.21	4.84	4.28	3.26	FMNH: 217786	New (this study)	FMNH217786
FMNH230992	Lophuromys zena	non-Ethiopian L. flavopunctatus	-1.84764	35.941	2194	Loita	KE	2015	Male	Young adult	NA	NA	NA	NA	NA	NA	49.78	25.57	12.97	11.79	10.29	7.29	6.87	6.18	5.77	5.46	5.08	4.61	4.26	4.04	2.79	FMNH: 230992	New (this study)	FMNH230992
FMNH230993	Lophuromys zena	non-Ethiopian L. flavopunctatus	-1.84764	35.941	2194	Loita	KE	2015	Female	Adult	Yes	Yes	Yes	NA	NA	NA	54.85	27.87	14.5	11.91	11.87	7.87	6.78	6.77	6.37	5.89	5.57	4.9	4.67	3.9	3.11	FMNH: 230993	New (this study)	FMNH230993
FMNH230995	Lophuromys zena	non-Ethiopian L. flavopunctatus	-1.84764	35.941	2194	Loita	KE	2015	Male	Young adult	NA	NA	NA	NA	NA	NA	53.26	27.21	14.16	12.47	11.65	7.66	7.24	6.49	6.4	6.17	5.41	4.79	4.62	3.64	2.74	FMNH: 230995	New (this study)	FMNH230995
FMNH230997	Lophuromys zena	non-Ethiopian L. flavopunctatus	-1.84764	35.941	2194	Loita	KE	2015	Male	Old adult	Yes	Yes	Yes	MW464496	MW464552	MW464600	56.12	28.59	14.93	12.6	12.3	8.06	6.92	6.71	5.94	6.07	5.65	4.85	4.9	4.05	3.02	FMNH: 230997	New (this study)	FMNH230997
FMNH230999	Lophuromys zena	non-Ethiopian L. flavopunctatus	-1.84764	35.941	2194	Loita	KE	2015	Female	Adult	Yes	Yes	Yes	NA	NA	NA		28.77	14.88	12.34	12.47	8.31	7.04	6.89	6.58	5.84	5.94	4.64	4.78	4.03	3.19	FMNH: 230999	New (this study)	FMNH230999
FMNH231001	Lophuromys zena	non-Ethiopian L. flavopunctatus	-1.84764	35.941	2194	Loita	KE	2015	Male	Adult	Yes	Yes	NA	NA	NA	NA	55.15	28.53	14.59	12.54	11.76	8.27	6.88	6.54	6.31	5.96	4.98	4.86	4.58	4.21	3.27	FMNH: 231001	New (this study)	FMNH231001
FMNH231002	Lophuromys zena	non-Ethiopian L. flavopunctatus	-1.84764	35.941	2194	Loita	KE	2015	Male	Young adult	NA	NA	NA	NA	NA	NA	53.51	27.43	14.59	12.67	11.64	7.51	7.01	6.44	5.83	5.82	5.24	4.85	4.49	3.98	2.96	FMNH: 231002	New (this study)	FMNH231002
FMNH231003	Lophuromys zena	non-Ethiopian L. flavopunctatus	-1.84764	35.941	2194	Loita	KE	2015	Female	Adult	NA	NA	NA	NA	NA	NA	55.53	28.2	14.93	12.45	11.81	7.97	7.32	6.74	6.49	5.96	5.65	5.08	4.83	4.36	3.17	FMNH: 231003	New (this study)	FMNH231003
FMNH231004	Lophuromys zena	non-Ethiopian L. flavopunctatus	-1.84764	35.941	2194	Loita	KE	2015	Female	Young adult	NA	NA	NA	NA	NA	NA		27.11	13.81	12.49	11.51	7.57	6.88	6.3	6.1	5.88	5.27	4.82	4.48	4.03	3.2	FMNH: 231004	New (this study)	FMNH231004
FMNH231006	Lophuromys zena	non-Ethiopian L. flavopunctatus	-1.84764	35.941	2194	Loita	KE	2015	Male	Old adult	NA	NA	NA	NA	NA	NA	55.37	28.47	14.48	12.05	11.84	8.25	6.76	6.57	6.45	5.91	5.45	4.71	4.89	3.98	3.33	FMNH: 231006	New (this study)	FMNH231006
FMNH231008	Lophuromys zena	non-Ethiopian L. flavopunctatus	-1.84764	35.941	2194	Loita	KE	2015	Male	Old adult	NA	NA	NA	NA	NA	NA	56.94	28.99	15.05	12.33	11.99	8.66	7.04	6.6	6.73	6.03	5.16	4.85	4.84	4.02	3.3	FMNH: 231008	New (this study)	FMNH231008
FMNH231015	Lophuromys zena	non-Ethiopian L. flavopunctatus	-1.84764	35.941	2194	Loita	KE	2015	Female	Young adult	NA	NA	NA	NA	NA	NA	53.27	26.98	14.17	11.92	10.91	7.75	6.59	6.33	6.32	5.69	4.97	4.71	4.66	4.21	3.08	FMNH: 231015	New (this study)	FMNH231015
FMNH231016	Lophuromys zena	non-Ethiopian L. flavopunctatus	-1.84764	35.941	2194	Loita	KE	2015	Male	Adult	NA	NA	NA	NA	NA	NA	57.11	29.13	15.81	12.1	12.3	8.46	7.14	6.66	6.44	6.18	5.58	5.1	4.81	4.31	3.77	FMNH: 231016	New (this study)	FMNH231016
FMNH231017	Lophuromys zena	non-Ethiopian L. flavopunctatus	-1.84764	35.941	2194	Loita	KE	2015	Male	Young adult	NA	NA	NA	NA	NA	NA	50.58	25.71	13.17	12.32	10.42	7.38	6.77	6.06	6.29	5.58	5.31	4.52	4.26	3.75	2.78	FMNH: 231017	New (this study)	FMNH231017
FMNH231018	Lophuromys zena	non-Ethiopian L. flavopunctatus	-1.84764	35.941	2194	Loita	KE	2015	Female	Adult	NA	NA	NA	NA	NA	NA	55.01	27.77	14.78	12.78	11.71	8.33	7.05	6.53	6.38	5.56	5.16	4.67	4.39	4.05	2.99	FMNH: 231018	New (this study)	FMNH231018
FMNH231020	Lophuromys zena	non-Ethiopian L. flavopunctatus	-1.84764	35.941	2194	Loita	KE	2015	Female	Old adult	NA	NA	NA	NA	NA	NA		29.03	14.89	12.58	12.56	8.33	7.12	6.81	6.36	5.68	5.26	5.06	4.77	3.91	3.22	FMNH: 231020	New (this study)	FMNH231020
FMNH231023	Lophuromys zena	non-Ethiopian L. flavopunctatus	-1.84764	35.941	2194	Loita	KE	2015	Female	Adult	NA	NA	NA	NA	NA	NA	53.25	27.29	14.42	12.4	11.58	7.73	6.79	6.73	6.31	5.55	5.3	4.95	4.59	3.62	3.15	FMNH: 231023	New (this study)	FMNH231023
FMNH231285	Lophuromys zena	non-Ethiopian L. flavopunctatus	0.30243	34.8926	1565	Kakamega	KE	2015	Female	Adult	Yes	Yes	Yes	MW464490	MW464570	MW464601	58.98	30.22	15.46	12.78	12.75	9.04	7.23	7.12	6.86	6.63	5.7	5.34	4.92	4.49	3.67	FMNH: 231285	New (this study)	FMNH231285
FMNH231291	Lophuromys zena	non-Ethiopian L. flavopunctatus	0.30243	34.8926	1565	Kakamega	KE	2015	Female	Adult	Yes	Yes	Yes	MW464444	MW464538	MW464602		30.22	15.52	13.2	12.63	8.91	7.6	6.86	7.08	6.3	5.62	4.98	4.88	4.06	3.29	FMNH: 231291	New (this study)	FMNH231291
FMNH231300	Lophuromys zena	non-Ethiopian L. flavopunctatus	0.39111	34.8931	1615	Kakamega	KE	2015	Male	Adult	Yes	Yes	Yes	MW464491	MW464558	MW464603	58.85	30.25	15.11	12.86	12.89	8.77	7.17	6.93	6.3	5.75	5.63	5.02	4.86	4.8	3.25	FMNH: 231300	New (this study)	FMNH231300
FMNH231303	Lophuromys zena	non-Ethiopian L. flavopunctatus	0.30243	34.8926	1565	Kakamega	KE	2015	Male	Adult	Yes	Yes	Yes	NA	NA	NA	60.72	31.18	15.38	13.31	13.52	9.07	7.27	7.12	6.73	6.49	5.72	5.09	5.42	4.76	3.24	FMNH: 231303	New (this study)	FMNH231303
FMNH231782	Lophuromys zena	non-Ethiopian L. flavopunctatus	1.235	37.2775	1925	Matthews	KE	2005	Male	Adult	NA	NA	NA	NA	NA	NA	57.34	29.26	14.89	12.98	12.24	8.34	7.08	6.52	6.5	6.25	5.31	4.87	5.09	4.14	3.11	FMNH: 231782	New (this study)	FMNH231782
FMNH231784	Lophuromys zena	non-Ethiopian L. flavopunctatus	1.235	37.2775	1925	Matthews	KE	2005	Female	Young adult	NA	NA	NA	NA	NA	NA	54.46	27.55	14.31	12.55	11.73	7.82	6.79	6.46	6.31	6.09	5.1	4.66	4.91	3.69	2.94	FMNH: 231784	New (this study)	FMNH231784
FMNH231785	Lophuromys zena	non-Ethiopian L. flavopunctatus	1.235	37.2775	1925	Matthews	KE	2005	Female	Young adult	NA	NA	NA	NA	NA	NA	50.89	25.84	13.56	12.3	10.67	6.96	6.54	6.3	5.82	6.01	4.92	4.8	4.61	3.97	2.53	FMNH: 231785	New (this study)	FMNH231785
FMNH231786	Lophuromys zena	non-Ethiopian L. flavopunctatus	1.235	37.2775	1925	Matthews	KE	2005	Female	Young adult	NA	NA	NA	NA	NA	NA	54.15	27.24	13.76	12.71	11.49	7.6	6.84	6.49	6.12	6.19	4.94	4.72	4.8	3.84	2.76	FMNH: 231786	New (this study)	FMNH231786
FMNH231787	Lophuromys zena	non-Ethiopian L. flavopunctatus	1.235	37.2775	1925	Matthews	KE	2005	Female	Young adult	NA	NA	NA	NA	NA	NA	50.72	25.9	13.11	12.21	10.68	7.04	6.49	6.36	5.65	5.87	4.89	4.69	4.36	4.02	2.64	FMNH: 231787	New (this study)	FMNH231787
FMNH231788	Lophuromys zena	non-Ethiopian L. flavopunctatus	1.235	37.2775	1925	Matthews	KE	2005	Female	Adult	NA	NA	NA	NA	NA	NA	55.69	27.94	14.29	12.69	12.03	7.94	6.84	6.8	6.29	6.13	5.36	4.58	4.72	4.08	3.23	FMNH: 231788	New (this study)	FMNH231788
FMNH231789	Lophuromys zena	non-Ethiopian L. flavopunctatus	1.235	37.2775	1925	Matthews	KE	2005	Male	Adult	NA	NA	NA	NA	NA	NA	55.57	28.12	14.6	12.45	11.73	7.85	6.88	6.76	6.41	6.2	4.99	4.92	4.72	3.99	3.01	FMNH: 231789	New (this study)	FMNH231789
FMNH43811	Lophuromys zena	non-Ethiopian L. flavopunctatus	0.2	34.95	1681	Kakamega	KE	1912	Female	Adult	NA	NA	NA	NA	NA	NA	55.12	27.8	14.48	12.6	11.69	7.62	6.96	6.98	6.17	5.83	5.15	5.32	4.66	3.79	3.23	FMNH: 43811	New (this study)	FMNH43811
FMNH43812	Lophuromys zena	non-Ethiopian L. flavopunctatus	0.2	34.95	1681	Kakamega	KE	1912	Female	Adult	NA	NA	NA	NA	NA	NA	55.68	28.22	14.44	12.64	11.6	7.92	7.08	7.08	7.22	6.07	5.13	5.07	4.9	3.83	3.04	FMNH: 43812	New (this study)	FMNH43812
FMNH43813	Lophuromys zena	non-Ethiopian L. flavopunctatus	0.95	37.4	2597	Matthews	KE	1911	Female	Young adult	NA	NA	NA	NA	NA	NA	50.67	25.76	13.59	12.29	10.21	7.27	6.59	6.32	7.01	5.69	5.57	4.68	4.65	3.78	2.83	FMNH: 43813	New (this study)	FMNH43813
FMNH43814	Lophuromys zena	non-Ethiopian L. flavopunctatus	0.95	37.4	2597	Matthews	KE	1911	Male	Adult	NA	NA	NA	NA	NA	NA	56.01	28.47	14.72	12.74	11.59	8.23	7.3	6.97	6.96	6.05	5.03	5.01	5.21	4.07	3.2	FMNH: 43814	New (this study)	FMNH43814
FMNH85335	Lophuromys zena	non-Ethiopian L. flavopunctatus	-0.33333	35.9333	2181	Mau	KE	1948	Male	Old adult	NA	NA	NA	NA	NA	NA		31.41	16.62	13.01	14.02	9.13	7.51	7.43	6.59	6.63	5.5	5.24	5.36	4.94	3.35	FMNH: 85335	New (this study)	FMNH85335
FMNH85336	Lophuromys zena	non-Ethiopian L. flavopunctatus	-0.33333	35.9333	2181	Mau	KE	1948	Male	Adult	NA	NA	NA	NA	NA	NA	58.3	29.26	15.24	13.46	11.98	8.53	7.2	6.92	6.62	5.9	5.36	5.11	5.19	4.21	3.08	FMNH: 85336	New (this study)	FMNH85336
FMNH86264	Lophuromys zena	non-Ethiopian L. flavopunctatus	-1.25514	36.658	2029	Nairobi	KE	1956	Female	Adult	NA	NA	NA	NA	NA	NA		27.93	14.34	12.37	11.86	8.46	7.03	6.27	6.38	5.6	5.04	4.49	4.91	4.12	3.15	FMNH: 86264	New (this study)	FMNH86264
FMNH86270	Lophuromys zena	non-Ethiopian L. flavopunctatus	-1.25514	36.658	2029	Nairobi	KE	1956	Female	Young adult	NA	NA	NA	NA	NA	NA	50.89	26.05	13.36	12.03	10.22	7.39	6.75	6.18	5.61	5.36	5.03	4.76	4.28	4.7	2.82	FMNH: 86270	New (this study)	FMNH86270
FMNH86273	Lophuromys zena	non-Ethiopian L. flavopunctatus	-1.25514	36.658	2029	Nairobi	KE	1956	Female	Young adult	NA	NA	NA	NA	NA	NA	50.51	25.9	13.79	12.55	10.38	7.25	6.86	6.33	5.7	5.56	5.05	4.73	4.37	4.16	2.79	FMNH: 86273	New (this study)	FMNH86273
FMNH86279	Lophuromys zena	non-Ethiopian L. flavopunctatus	-1.25514	36.658	2029	Nairobi	KE	1956	Female	Adult	NA	NA	NA	NA	NA	NA	55.57	28.55	14.44	12.78	11.52	8.24	7.1	6.83	5.85	6.1	5.55	4.91	4.83	4.51	3.18	FMNH: 86279	New (this study)	FMNH86279
FMNH86289	Lophuromys zena	non-Ethiopian L. flavopunctatus	-1.25514	36.658	2029	Nairobi	KE	1956	Female	Young adult	NA	NA	NA	NA	NA	NA	56.62	27.12	14.1	12.34	11.15	8.04	6.8	6.54	5.72	5.6	5.01	4.74	4.42	3.96	3.09	FMNH: 86289	New (this study)	FMNH86289
FMNH86291	Lophuromys zena	non-Ethiopian L. flavopunctatus	-1.25514	36.658	2029	Nairobi	KE	1956	Male	Old adult	NA	NA	NA	NA	NA	NA	58.9	29	14.65	12.27	12.16	8.95	7.05	6.74	6.23	5.79	5.54	4.91	4.61	4.58	3.09	FMNH: 86291	New (this study)	FMNH86291
FMNH86471	Lophuromys zena	non-Ethiopian L. flavopunctatus	-1.25514	36.658	2029	Nairobi	KE	1956	Female	Old adult	NA	NA	NA	NA	NA	NA		29.81	15.01	12.74	12.41	8.94	7.28	6.63	6.21	5.89	5.73	4.87	4.82	4.94	3.23	FMNH: 86471	New (this study)	FMNH86471
KE20150001	Lophuromys zena	non-Ethiopian L. flavopunctatus	-0.24	37.587	1760	Chogoria, Mount Kenya	KE	2015	Male	NA	NA	NA	Yes	NA	NA	NA	NA	29.2	15.39	12.56	12.47	8.55	7.16	6.94	6.37	6.23	5.67	4.53	4.86	4.46	3.16	KIZ-NMK: 20150001	New (this study)	KE20150001
KE20150095	Lophuromys zena	non-Ethiopian L. flavopunctatus	-0.23393	37.5554	1965	Chogoria, Mount Kenya	KE	2015	Male	old adult	NA	NA	Yes	NA	NA	NA	NA	29.1	15.4	12.87	12.48	8.68	7.52	7.08	6.71	6	5.62	4.59	4.86	3.91	2.76	KIZ-NMK: 20150095	New (this study)	KE20150095
KE20150139	Lophuromys zena	non-Ethiopian L. flavopunctatus	-0.23549	37.5552	1978	Mount Kenya	KE	NA	NA	NA	Yes	NA	Yes	NA	NA	NA	NA	NA	NA	NA	NA	NA	NA	NA	NA	NA	NA	NA	NA	NA	NA	NA	New (this study)	KE20150139
KE20150188	Lophuromys zena	non-Ethiopian L. flavopunctatus	-0.22743	37.5293	2190	Mount Kenya	KE	NA	NA	NA	Yes	NA	Yes	NA	NA	NA	NA	NA	NA	NA	NA	NA	NA	NA	NA	NA	NA	NA	NA	NA	NA	NA	New (this study)	KE20150188
KE20150308	Lophuromys zena	non-Ethiopian L. flavopunctatus	-0.18977	37.4747	2588	Mount Kenya	KE	NA	NA	NA	Yes	NA	Yes	NA	NA	NA	NA	NA	NA	NA	NA	NA	NA	NA	NA	NA	NA	NA	NA	NA	NA	NA	New (this study)	KE20150308
KE20150354	Lophuromys zena	non-Ethiopian L. flavopunctatus	-0.18815	37.4745	2580	Chogoria, Mount Kenya	KE	2015	Male	adult	Yes	NA	NA	NA	NA	NA	NA	29.78	15.69	12.88	12.61	8.57	7.11	6.91	6.72	6.39	5.92	4.81	5.5	4.48	3.17	KIZ-NMK: 20150354	New (this study)	KE20150354
KE20150361	Lophuromys zena	non-Ethiopian L. flavopunctatus	-0.18815	37.4745	2580	Chogoria, Mount Kenya	KE	2015	Female	old adult	NA	NA	NA	NA	NA	NA	NA	30.05	16.21	13.26	12.29	8.63	7.48	7.26	6.75	6.12	5.73	5.11	5.16	4.63	3.34	KIZ-NMK: 20150361	New (this study)	KE20150361
KE20150428	Lophuromys zena	non-Ethiopian L. flavopunctatus	-0.17477	37.4591	2758	Chogoria, Mount Kenya	KE	2015	Male	adult	NA	NA	Yes	NA	NA	NA	NA	29.38	15.46	12.99	12.03	8.62	7.48	7.21	6.26	6.19	5.39	4.98	4.87	5.09	2.95	KIZ-NMK: 20150428	New (this study)	KE20150428
KE20150432	Lophuromys zena	non-Ethiopian L. flavopunctatus	-0.17441	37.4592	2779	Mount Kenya	KE	2015	Male	adult	Yes	NA	NA	NA	NA	NA	NA	27.65	14.8	12.92	11.57	7.69	7.16	6.84	6.37	6.39	5.33	4.93	4.85	4.03	3.09	KIZ-NMK: 20150432	New (this study)	KE20150432
KE20150572	Lophuromys zena	non-Ethiopian L. flavopunctatus	-0.15036	37.3948	3420	Mount Kenya	KE	2015	Male	adult	Yes	Yes	Yes	NA	NA	NA	NA	30.73	15.48	12.81	12.99	8.91	7.57	7.11	6.94	6.34	5.66	5.13	5.3	4.45	3.11	KIZ-NMK: 20150572	New (this study)	KE20150572
KE20150596	Lophuromys zena	non-Ethiopian L. flavopunctatus	-0.15152	37.4003	3373	Chogoria, Mount Kenya	KE	2015	Female	young adult	NA	NA	NA	NA	NA	NA	NA	28.82	15.02	12.8	11.77	8.43	7.34	6.92	6.49	6.17	5.55	4.87	5.11	4.21	2.91	KIZ-NMK: 20150596	New (this study)	KE20150596
KE20150607	Lophuromys zena	non-Ethiopian L. flavopunctatus	-0.15248	37.397	3387	Mount Kenya	KE	NA	NA	NA	Yes	Yes	Yes	NA	NA	NA	NA	NA	NA	NA	NA	NA	NA	NA	NA	NA	NA	NA	NA	NA	NA	NA	New (this study)	KE20150607
KE20150611	Lophuromys zena	non-Ethiopian L. flavopunctatus	-0.15382	37.4005	3359	Chogoria, Mount Kenya	KE	2015	Female	old adult	NA	NA	Yes	NA	NA	NA	NA	29.9	15	12.56	12.31	8.85	7.45	7.03	6.87	6.14	5.73	4.6	5.19	4.27	3.05	KIZ-NMK: 20150611	New (this study)	KE20150611
KE20150673	Lophuromys zena	non-Ethiopian L. flavopunctatus	-0.14689	37.42	3169	Mount Kenya	KE	NA	NA	NA	Yes	NA	Yes	NA	NA	NA	NA	NA	NA	NA	NA	NA	NA	NA	NA	NA	NA	NA	NA	NA	NA	NA	New (this study)	KE20150673
KE20150720	Lophuromys zena	non-Ethiopian L. flavopunctatus	-0.14311	37.4148	3202	Mount Kenya	KE	NA	NA	NA	Yes	Yes	Yes	NA	NA	NA	NA	NA	NA	NA	NA	NA	NA	NA	NA	NA	NA	NA	NA	NA	NA	NA	New (this study)	KE20150720
KE20150732	Lophuromys zena	non-Ethiopian L. flavopunctatus	-0.14261	37.4155	3197	Mount Kenya	KE	NA	NA	NA	Yes	Yes	Yes	NA	NA	NA	NA	NA	NA	NA	NA	NA	NA	NA	NA	NA	NA	NA	NA	NA	NA	NA	New (this study)	KE20150732
KE20150762	Lophuromys zena	non-Ethiopian L. flavopunctatus	-0.16271	37.4472	2971	Chogoria, Mount Kenya	KE	2015	Female	young adult	Yes	NA	Yes	NA	NA	NA	NA	27.71	14.75	12.89	11.58	7.54	7.11	6.68	5.92	6.01	5.64	5.03	4.86	4.5	3.04	KIZ-NMK: 20150762	New (this study)	KE20150762
KE20150861	Lophuromys zena	non-Ethiopian L. flavopunctatus	-0.15821	37.4488	2983	Mount Kenya	KE	NA	NA	NA	Yes	Yes	Yes	NA	NA	NA	NA	NA	NA	NA	NA	NA	NA	NA	NA	NA	NA	NA	NA	NA	NA	NA	New (this study)	KE20150861
KE20150950	Lophuromys zena	non-Ethiopian L. flavopunctatus	-0.08128	37.3101	4017	Sirimon, Mount Kenya	KE	2015	Female	adult	NA	NA	Yes	NA	NA	NA	NA	28.01	14.87	12.06	12.24	8.14	7.24	6.87	6.43	5.7	5.48	4.75	5.08	4.1	2.63	KIZ-NMK: 20150950	New (this study)	KE20150950
KE20150951	Lophuromys zena	non-Ethiopian L. flavopunctatus	-0.08459	37.31	4025	Mount Kenya	KE	NA	NA	NA	Yes	Yes	Yes	MW464483	MW464556	MW464606	NA	NA	NA	NA	NA	NA	NA	NA	NA	NA	NA	NA	NA	NA	NA	NA	New (this study)	KE20150951
KE20150952	Lophuromys zena	non-Ethiopian L. flavopunctatus	-0.07805	37.3092	3983	Sirimon, Mount Kenya	KE	2015	Male	adult	NA	NA	NA	NA	NA	NA	NA	28.59	14.72	12.58	12.26	8.2	7.28	7.01	6.65	6.17	5.52	4.84	5.05	4.05	2.75	KIZ-NMK: 20150952	New (this study)	KE20150952
KE20151016	Lophuromys zena	non-Ethiopian L. flavopunctatus	-0.06885	37.3071	3792	Mount Kenya	KE	2015	Male	young adult	Yes	NA	NA	NA	NA	NA	NA	27.98	14.51	12.86	11.37	8.11	7.18	6.84	6.44	5.8	5.62	4.74	4.96	4.19	3.16	KIZ-NMK: 20151016	New (this study)	KE20151016
KE20151017	Lophuromys zena	non-Ethiopian L. flavopunctatus	-0.06883	37.306	3792	Sirimon, Mount Kenya	KE	2015	Male	old adult	Yes	NA	Yes	NA	NA	NA	NA	29.93	15.67	12.83	12.7	8.51	7.36	6.99	6.71	6.45	5.86	5.15	5.3	4.69	3.17	KIZ-NMK: 20151017	New (this study)	KE20151017
KE20151045	Lophuromys zena	non-Ethiopian L. flavopunctatus	-0.06883	37.306	3792	Sirimon, Mount Kenya	KE	2015	Female	young adult	NA	NA	NA	NA	NA	NA	NA	27.26	14.11	12.58	11.13	7.69	7.29	6.88	6.04	6.13	5.38	4.86	4.97	4.31	2.82	KIZ-NMK: 20151045	New (this study)	KE20151045
KE20151057	Lophuromys zena	non-Ethiopian L. flavopunctatus	-0.06883	37.306	3792	Sirimon, Mount Kenya	KE	2015	Male	young adult	NA	NA	NA	NA	NA	NA	NA	27.82	14.87	12.77	11.76	7.89	7.18	6.55	6.63	5.96	5.54	4.64	5	3.9	2.85	KIZ-NMK: 20151057	New (this study)	KE20151057
KE20151161	Lophuromys zena	non-Ethiopian L. flavopunctatus	-0.0565	37.2989	3573	Sirimon, Mount Kenya	KE	2015	Male	adult	Yes	Yes	Yes	NA	NA	NA	NA	26.69	14.09	12.29	10.99	7.62	7	6.61	6.2	5.62	5.36	4.45	4.65	3.92	2.62	KIZ-NMK: 20151161	New (this study)	KE20151161
KE20151281	Lophuromys zena	non-Ethiopian L. flavopunctatus	-0.04875	37.2934	3373	Sirimon, Mount Kenya	KE	2015	Female	adult	NA	NA	NA	NA	NA	NA	NA	28.09	14.68	12.33	11.58	8.29	7.5	6.64	6.48	5.91	5.85	4.49	5.27	4.45	2.88	KIZ-NMK: 20151281	New (this study)	KE20151281
KE20151303	Lophuromys zena	non-Ethiopian L. flavopunctatus	-0.05134	37.2889	3392	Sirimon, Mount Kenya	KE	2015	Male	old adult	NA	NA	NA	NA	NA	NA	NA	28.75	14.48	12.3	12.37	8.21	6.77	6.58	6.51	5.93	5.87	4.48	4.73	3.96	3.1	KIZ-NMK: 20151303	New (this study)	KE20151303
KE20151353	Lophuromys zena	non-Ethiopian L. flavopunctatus	-0.02967	37.2833	3182	Mount Kenya	KE	2015	Female	old adult	Yes	NA	NA	NA	NA	NA	NA	29.57	15.22	12.32	12.41	8.47	7.21	7.33	6.51	5.93	6	5.08	5.28	4.17	2.91	KIZ-NMK: 20151353	New (this study)	KE20151353
KE20151354	Lophuromys zena	non-Ethiopian L. flavopunctatus	-0.02961	37.2855	3196	Sirimon, Mount Kenya	KE	2015	Female	adult	NA	NA	Yes	NA	NA	NA	NA	27.65	14.75	12.42	11.34	8.28	7.02	6.65	6.65	5.93	5.56	4.61	4.9	4.15	2.91	KIZ-NMK: 20151354	New (this study)	KE20151354
KE20151357	Lophuromys zena	non-Ethiopian L. flavopunctatus	-0.02971	37.282	3180	Mount Kenya	KE	2015	Male	adult	Yes	NA	NA	MW464502	NA	NA	NA	28.07	14.98	13.18	11.82	7.98	7.22	6.76	5.74	6.43	5.55	4.73	4.73	4.38	3.17	KIZ-NMK: 20151357	New (this study)	KE20151357
KE20151374	Lophuromys zena	non-Ethiopian L. flavopunctatus	-0.02756	37.2849	3189	Mount Kenya	KE	NA	NA	NA	Yes	Yes	Yes	NA	NA	NA	NA	NA	NA	NA	NA	NA	NA	NA	NA	NA	NA	NA	NA	NA	NA	NA	New (this study)	KE20151374
KE20151392	Lophuromys zena	non-Ethiopian L. flavopunctatus	-0.03158	37.2853	3200	Sirimon, Mount Kenya	KE	2015	Male	young adult	NA	NA	NA	NA	NA	NA	NA	27.23	14.18	12.5	11.27	7.76	6.89	6.57	6.29	6.03	5.4	4.67	4.89	3.8	2.94	KIZ-NMK: 20151392	New (this study)	KE20151392
KE20151393	Lophuromys zena	non-Ethiopian L. flavopunctatus	-0.03158	37.2853	3200	Sirimon, Mount Kenya	KE	2015	Female	young adult	NA	NA	Yes	NA	NA	NA	NA	27.15	14.2	12.52	11.61	7.79	7.02	6.66	6.89	6.31	5.58	4.7	5	3.48	2.96	KIZ-NMK: 20151393	New (this study)	KE20151393
KE20151453	Lophuromys zena	non-Ethiopian L. flavopunctatus	-0.01953	37.2786	3020	Sirimon, Mount Kenya	KE	2015	NA	young adult	NA	NA	NA	NA	NA	NA	NA	27.67	14.6	12.61	11.41	8.03	6.92	6.76	6.41	5.72	5.34	4.99	4.73	4.34	2.82	KIZ-NMK: 20151453	New (this study)	KE20151453
KE20151454	Lophuromys zena	non-Ethiopian L. flavopunctatus	-0.01875	37.277	2994	Mount Kenya	KE	2015	NA	old adult	Yes	NA	NA	MW464501	NA	NA	NA	28.04	14.72	12.58	11.92	8.37	7.38	6.89	6.98	6.01	5.32	4.74	5.01	3.7	2.79	KIZ-NMK: 20151454	New (this study)	KE20151454
KE20151455	Lophuromys zena	non-Ethiopian L. flavopunctatus	-0.01953	37.2786	3020	Sirimon, Mount Kenya	KE	2015	Male	adult	NA	NA	NA	NA	NA	NA	NA	28.15	14.6	12.62	11.88	8.06	6.9	7.11	6.66	6	5.45	4.82	4.84	3.98	3	KIZ-NMK: 20151455	New (this study)	KE20151455
KE20151603	Lophuromys zena	non-Ethiopian L. flavopunctatus	-0.00697	37.2656	2821	Mount Kenya	KE	NA	NA	NA	Yes	Yes	Yes	NA	NA	NA	NA	NA	NA	NA	NA	NA	NA	NA	NA	NA	NA	NA	NA	NA	NA	NA	New (this study)	KE20151603
KE20151801	Lophuromys zena	non-Ethiopian L. flavopunctatus	0.00371	37.2445	2605	Sirimon, Mount Kenya	KE	2015	Male	young adult	NA	NA	NA	NA	NA	NA	NA	27.24	14.92	13.34	11.58	7.42	7.1	6.51	6	5.75	5.18	4.57	4.64	3.93	3	KIZ-NMK: 20151801	New (this study)	KE20151801
KE20151848	Lophuromys zena	non-Ethiopian L. flavopunctatus	-0.01078	37.2458	2662	Sirimon, Mount Kenya	KE	2015	Male	old adult	NA	NA	Yes	NA	NA	NA	NA	28.74	15.09	12.57	12.51	8.19	7.27	6.84	6.2	6.15	5.68	4.88	4.96	4.15	3.11	KIZ-NMK: 20151848	New (this study)	KE20151848
KE2018010028	Lophuromys zena	non-Ethiopian L. flavopunctatus	-1.79497	35.8973	2038	Loita	KE	NA	NA	NA	Yes	NA	NA	NA	NA	NA	NA	NA	NA	NA	NA	NA	NA	NA	NA	NA	NA	NA	NA	NA	NA	KIZ-NMK: 2018010028	New (this study)	KE2018010028
KE2018010031	Lophuromys zena	non-Ethiopian L. flavopunctatus	-1.79571	35.8978	2038	Loita	KE	NA	NA	NA	Yes	NA	NA	NA	NA	NA	NA	NA	NA	NA	NA	NA	NA	NA	NA	NA	NA	NA	NA	NA	NA	KIZ-NMK: 2018010031	New (this study)	KE2018010031
KE2018010047	Lophuromys zena	non-Ethiopian L. flavopunctatus	-1.78368	35.898	2105	Loita	KE	NA	NA	NA	Yes	NA	NA	NA	NA	NA	NA	NA	NA	NA	NA	NA	NA	NA	NA	NA	NA	NA	NA	NA	NA	KIZ-NMK: 2018010047	New (this study)	KE2018010047
KE2018010071	Lophuromys zena	non-Ethiopian L. flavopunctatus	-1.78504	35.8991	2089	Loita	KE	NA	NA	NA	Yes	NA	NA	NA	NA	NA	NA	NA	NA	NA	NA	NA	NA	NA	NA	NA	NA	NA	NA	NA	NA	KIZ-NMK: 2018010071	New (this study)	KE2018010071
KE2018010114	Lophuromys zena	non-Ethiopian L. flavopunctatus	-1.78796	35.8987	2061	Loita	KE	NA	NA	NA	Yes	NA	NA	NA	NA	NA	NA	NA	NA	NA	NA	NA	NA	NA	NA	NA	NA	NA	NA	NA	NA	KIZ-NMK: 2018010114	New (this study)	KE2018010114
KE2018010130	Lophuromys zena	non-Ethiopian L. flavopunctatus	-1.82931	35.8888	2195	Loita	KE	NA	NA	NA	Yes	NA	NA	MW464486	NA	NA	NA	NA	NA	NA	NA	NA	NA	NA	NA	NA	NA	NA	NA	NA	NA	KIZ-NMK: 2018010130	New (this study)	KE2018010130
KE2018010160	Lophuromys zena	non-Ethiopian L. flavopunctatus	-1.82871	35.8895	2205	Loita	KE	NA	NA	NA	Yes	NA	NA	NA	NA	NA	NA	NA	NA	NA	NA	NA	NA	NA	NA	NA	NA	NA	NA	NA	NA	KIZ-NMK: 2018010160	New (this study)	KE2018010160
KE2018010180	Lophuromys zena	non-Ethiopian L. flavopunctatus	-1.82797	35.8871	2197	Loita	KE	NA	NA	NA	Yes	NA	NA	MW464484	NA	NA	NA	NA	NA	NA	NA	NA	NA	NA	NA	NA	NA	NA	NA	NA	NA	KIZ-NMK: 2018010180	New (this study)	KE2018010180
KE2018010186	Lophuromys zena	non-Ethiopian L. flavopunctatus	-1.82865	35.8905	2203	Loita	KE	NA	NA	NA	Yes	NA	NA	NA	NA	NA	NA	NA	NA	NA	NA	NA	NA	NA	NA	NA	NA	NA	NA	NA	NA	KIZ-NMK: 2018010186	New (this study)	KE2018010186
KE2018010213	Lophuromys zena	non-Ethiopian L. flavopunctatus	-1.82915	35.8884	2200	Loita	KE	NA	NA	NA	Yes	NA	NA	NA	NA	NA	NA	NA	NA	NA	NA	NA	NA	NA	NA	NA	NA	NA	NA	NA	NA	KIZ-NMK: 2018010213	New (this study)	KE2018010213
KE2018010233	Lophuromys zena	non-Ethiopian L. flavopunctatus	-1.82803	35.8873	2197	Loita	KE	NA	NA	NA	Yes	NA	NA	NA	NA	NA	NA	NA	NA	NA	NA	NA	NA	NA	NA	NA	NA	NA	NA	NA	NA	KIZ-NMK: 2018010233	New (this study)	KE2018010233
KE2018010257	Lophuromys zena	non-Ethiopian L. flavopunctatus	-1.84986	35.892	2163	Loita	KE	NA	NA	NA	Yes	NA	NA	NA	NA	NA	NA	NA	NA	NA	NA	NA	NA	NA	NA	NA	NA	NA	NA	NA	NA	KIZ-NMK: 2018010257	New (this study)	KE2018010257
KE2018010307	Lophuromys zena	non-Ethiopian L. flavopunctatus	-1.85314	35.8898	2149	Loita	KE	NA	NA	NA	Yes	NA	NA	NA	NA	NA	NA	NA	NA	NA	NA	NA	NA	NA	NA	NA	NA	NA	NA	NA	NA	KIZ-NMK: 2018010307	New (this study)	KE2018010307
KE2018010364	Lophuromys zena	non-Ethiopian L. flavopunctatus	-1.84962	35.8921	2165	Loita	KE	NA	NA	NA	Yes	NA	NA	NA	NA	NA	NA	NA	NA	NA	NA	NA	NA	NA	NA	NA	NA	NA	NA	NA	NA	KIZ-NMK: 2018010364	New (this study)	KE2018010364
KE2018010421	Lophuromys zena	non-Ethiopian L. flavopunctatus	-1.99123	35.9104	1962	Loita	KE	NA	NA	NA	Yes	NA	NA	MW464487	NA	NA	NA	NA	NA	NA	NA	NA	NA	NA	NA	NA	NA	NA	NA	NA	NA	KIZ-NMK: 2018010421	New (this study)	KE2018010421
KE2018010422	Lophuromys zena	non-Ethiopian L. flavopunctatus	-1.9912	35.9107	1962	Loita	KE	NA	NA	NA	Yes	NA	NA	MW464485	NA	NA	NA	NA	NA	NA	NA	NA	NA	NA	NA	NA	NA	NA	NA	NA	NA	KIZ-NMK: 2018010422	New (this study)	KE2018010422
KE2018010467	Lophuromys zena	non-Ethiopian L. flavopunctatus	-1.99112	35.9113	1946	Loita	KE	NA	NA	NA	Yes	NA	NA	NA	NA	NA	NA	NA	NA	NA	NA	NA	NA	NA	NA	NA	NA	NA	NA	NA	NA	KIZ-NMK: 2018010467	New (this study)	KE2018010467
KE2018010482	Lophuromys zena	non-Ethiopian L. flavopunctatus	-1.99259	35.908	2002	Loita	KE	NA	NA	NA	Yes	NA	NA	NA	NA	NA	NA	NA	NA	NA	NA	NA	NA	NA	NA	NA	NA	NA	NA	NA	NA	KIZ-NMK: 2018010482	New (this study)	KE2018010482
KE2018010502	Lophuromys zena	non-Ethiopian L. flavopunctatus	-1.96725	35.8844	1939	Loita	KE	NA	NA	NA	Yes	NA	NA	NA	NA	NA	NA	NA	NA	NA	NA	NA	NA	NA	NA	NA	NA	NA	NA	NA	NA	KIZ-NMK: 2018010502	New (this study)	KE2018010502
KE2018010554	Lophuromys zena	non-Ethiopian L. flavopunctatus	-1.97754	35.8893	1781	Loita	KE	NA	NA	NA	Yes	NA	NA	NA	NA	NA	NA	NA	NA	NA	NA	NA	NA	NA	NA	NA	NA	NA	NA	NA	NA	KIZ-NMK: 2018010554	New (this study)	KE2018010554
KE2018010570	Lophuromys zena	non-Ethiopian L. flavopunctatus	-1.79962	35.7727	2101	Loita	KE	NA	NA	NA	Yes	NA	NA	NA	NA	NA	NA	NA	NA	NA	NA	NA	NA	NA	NA	NA	NA	NA	NA	NA	NA	KIZ-NMK: 2018010570	New (this study)	KE2018010570
KE2018010604	Lophuromys zena	non-Ethiopian L. flavopunctatus	-1.83635	35.8177	1942	Loita	KE	NA	NA	NA	Yes	NA	NA	NA	NA	NA	NA	NA	NA	NA	NA	NA	NA	NA	NA	NA	NA	NA	NA	NA	NA	KIZ-NMK: 2018010604	New (this study)	KE2018010604
KE2018010614	Lophuromys zena	non-Ethiopian L. flavopunctatus	-1.83759	35.8166	1948	Loita	KE	NA	NA	NA	Yes	NA	NA	NA	NA	NA	NA	NA	NA	NA	NA	NA	NA	NA	NA	NA	NA	NA	NA	NA	NA	KIZ-NMK: 2018010614	New (this study)	KE2018010614
KE2018010638	Lophuromys zena	non-Ethiopian L. flavopunctatus	-1.91249	35.8674	2308	Loita	KE	NA	NA	NA	Yes	NA	NA	NA	NA	NA	NA	NA	NA	NA	NA	NA	NA	NA	NA	NA	NA	NA	NA	NA	NA	KIZ-NMK: 2018010638	New (this study)	KE2018010638
KE2018010661	Lophuromys zena	non-Ethiopian L. flavopunctatus	-1.91176	35.8694	2299	Loita	KE	NA	NA	NA	Yes	NA	NA	NA	NA	NA	NA	NA	NA	NA	NA	NA	NA	NA	NA	NA	NA	NA	NA	NA	NA	KIZ-NMK: 2018010661	New (this study)	KE2018010661
KE2018010697	Lophuromys zena	non-Ethiopian L. flavopunctatus	-1.89014	35.8826	2204	Loita	KE	NA	NA	NA	Yes	NA	NA	NA	NA	NA	NA	NA	NA	NA	NA	NA	NA	NA	NA	NA	NA	NA	NA	NA	NA	KIZ-NMK: 2018010697	New (this study)	KE2018010697
KE2018010775	Lophuromys zena	non-Ethiopian L. flavopunctatus	-1.89013	35.8824	2204	Loita	KE	NA	NA	NA	Yes	NA	NA	NA	NA	NA	NA	NA	NA	NA	NA	NA	NA	NA	NA	NA	NA	NA	NA	NA	NA	KIZ-NMK: 2018010775	New (this study)	KE2018010775
KE2018010779	Lophuromys zena	non-Ethiopian L. flavopunctatus	-1.89013	35.8822	2204	Loita	KE	NA	NA	NA	Yes	NA	NA	NA	NA	NA	NA	NA	NA	NA	NA	NA	NA	NA	NA	NA	NA	NA	NA	NA	NA	KIZ-NMK: 2018010779	New (this study)	KE2018010779
KE2018080010	Lophuromys zena	non-Ethiopian L. flavopunctatus	-0.75229	35.5395	2294	Mau	KE	NA	NA	NA	Yes	NA	NA	NA	NA	NA	NA	NA	NA	NA	NA	NA	NA	NA	NA	NA	NA	NA	NA	NA	NA	KIZ-NMK: 2018080010	New (this study)	KE2018080010
KE2018080012	Lophuromys zena	non-Ethiopian L. flavopunctatus	-0.75221	35.5396	2294	Mau	KE	NA	NA	NA	Yes	NA	NA	NA	NA	NA	NA	NA	NA	NA	NA	NA	NA	NA	NA	NA	NA	NA	NA	NA	NA	KIZ-NMK: 2018080012	New (this study)	KE2018080012
KE2018080013	Lophuromys zena	non-Ethiopian L. flavopunctatus	-0.75217	35.5397	2294	Mau	KE	NA	NA	NA	Yes	NA	NA	NA	NA	NA	NA	NA	NA	NA	NA	NA	NA	NA	NA	NA	NA	NA	NA	NA	NA	KIZ-NMK: 2018080013	New (this study)	KE2018080013
KE2018080014	Lophuromys zena	non-Ethiopian L. flavopunctatus	-0.75213	35.5398	2294	Mau	KE	NA	NA	NA	Yes	NA	NA	NA	NA	NA	NA	NA	NA	NA	NA	NA	NA	NA	NA	NA	NA	NA	NA	NA	NA	KIZ-NMK: 2018080014	New (this study)	KE2018080014
KE2018080015	Lophuromys zena	non-Ethiopian L. flavopunctatus	-0.75209	35.5398	2294	Mau	KE	NA	NA	NA	Yes	NA	NA	NA	NA	NA	NA	NA	NA	NA	NA	NA	NA	NA	NA	NA	NA	NA	NA	NA	NA	KIZ-NMK: 2018080015	New (this study)	KE2018080015
KE2018080024	Lophuromys zena	non-Ethiopian L. flavopunctatus	-0.75277	35.5389	2294	Mau	KE	NA	NA	NA	Yes	NA	NA	NA	NA	NA	NA	NA	NA	NA	NA	NA	NA	NA	NA	NA	NA	NA	NA	NA	NA	KIZ-NMK: 2018080024	New (this study)	KE2018080024
KE2018080025	Lophuromys zena	non-Ethiopian L. flavopunctatus	-0.75267	35.5391	2294	Mau	KE	NA	NA	NA	Yes	NA	NA	NA	NA	NA	NA	NA	NA	NA	NA	NA	NA	NA	NA	NA	NA	NA	NA	NA	NA	KIZ-NMK: 2018080025	New (this study)	KE2018080025
KE2018080039	Lophuromys zena	non-Ethiopian L. flavopunctatus	-0.76796	35.5638	2182	Mau	KE	NA	NA	NA	Yes	NA	NA	NA	NA	NA	NA	NA	NA	NA	NA	NA	NA	NA	NA	NA	NA	NA	NA	NA	NA	KIZ-NMK: 2018080039	New (this study)	KE2018080039
KE2018080041	Lophuromys zena	non-Ethiopian L. flavopunctatus	-0.76783	35.5629	2184	Mau	KE	NA	NA	NA	Yes	NA	NA	MW464500	NA	NA	NA	NA	NA	NA	NA	NA	NA	NA	NA	NA	NA	NA	NA	NA	NA	KIZ-NMK: 2018080041	New (this study)	KE2018080041
KE2018080044	Lophuromys zena	non-Ethiopian L. flavopunctatus	-0.76764	35.5617	2212	Mau	KE	NA	NA	NA	Yes	NA	NA	NA	NA	NA	NA	NA	NA	NA	NA	NA	NA	NA	NA	NA	NA	NA	NA	NA	NA	KIZ-NMK: 2018080044	New (this study)	KE2018080044
KE2018080046	Lophuromys zena	non-Ethiopian L. flavopunctatus	-0.76751	35.5608	2234	Mau	KE	NA	NA	NA	Yes	NA	NA	MW464495	NA	NA	NA	NA	NA	NA	NA	NA	NA	NA	NA	NA	NA	NA	NA	NA	NA	KIZ-NMK: 2018080046	New (this study)	KE2018080046
KE2018080075	Lophuromys zena	non-Ethiopian L. flavopunctatus	-0.75211	35.5398	2294	Mau	KE	NA	NA	NA	Yes	NA	NA	NA	NA	NA	NA	NA	NA	NA	NA	NA	NA	NA	NA	NA	NA	NA	NA	NA	NA	KIZ-NMK: 2018080075	New (this study)	KE2018080075
KE2018080076	Lophuromys zena	non-Ethiopian L. flavopunctatus	-0.75205	35.5399	2294	Mau	KE	NA	NA	NA	Yes	NA	NA	NA	NA	NA	NA	NA	NA	NA	NA	NA	NA	NA	NA	NA	NA	NA	NA	NA	NA	KIZ-NMK: 2018080076	New (this study)	KE2018080076
KE2018080077	Lophuromys zena	non-Ethiopian L. flavopunctatus	-0.75199	35.54	2294	Mau	KE	NA	NA	NA	Yes	NA	NA	NA	NA	NA	NA	NA	NA	NA	NA	NA	NA	NA	NA	NA	NA	NA	NA	NA	NA	KIZ-NMK: 2018080077	New (this study)	KE2018080077
KE2018080079	Lophuromys zena	non-Ethiopian L. flavopunctatus	-0.75187	35.5402	2294	Mau	KE	NA	NA	NA	Yes	NA	NA	NA	NA	NA	NA	NA	NA	NA	NA	NA	NA	NA	NA	NA	NA	NA	NA	NA	NA	KIZ-NMK: 2018080079	New (this study)	KE2018080079
KE2018080084	Lophuromys zena	non-Ethiopian L. flavopunctatus	-0.75236	35.5399	2294	Mau	KE	NA	NA	NA	Yes	NA	NA	NA	NA	NA	NA	NA	NA	NA	NA	NA	NA	NA	NA	NA	NA	NA	NA	NA	NA	KIZ-NMK: 2018080084	New (this study)	KE2018080084
KE2018080085	Lophuromys zena	non-Ethiopian L. flavopunctatus	-0.75219	35.5404	2293	Mau	KE	NA	NA	NA	Yes	NA	NA	NA	NA	NA	NA	NA	NA	NA	NA	NA	NA	NA	NA	NA	NA	NA	NA	NA	NA	KIZ-NMK: 2018080085	New (this study)	KE2018080085
KE2018080101	Lophuromys zena	non-Ethiopian L. flavopunctatus	-0.76654	35.5545	2140	Mau	KE	NA	NA	NA	Yes	NA	NA	NA	NA	NA	NA	NA	NA	NA	NA	NA	NA	NA	NA	NA	NA	NA	NA	NA	NA	KIZ-NMK: 2018080101	New (this study)	KE2018080101
KE2018080110	Lophuromys zena	non-Ethiopian L. flavopunctatus	-0.68207	35.5818	2430	Mau	KE	NA	NA	NA	Yes	NA	NA	NA	NA	NA	NA	NA	NA	NA	NA	NA	NA	NA	NA	NA	NA	NA	NA	NA	NA	KIZ-NMK: 2018080110	New (this study)	KE2018080110
KE2018080111	Lophuromys zena	non-Ethiopian L. flavopunctatus	-0.68196	35.582	2418	Mau	KE	NA	NA	NA	Yes	NA	NA	NA	NA	NA	NA	NA	NA	NA	NA	NA	NA	NA	NA	NA	NA	NA	NA	NA	NA	KIZ-NMK: 2018080111	New (this study)	KE2018080111
KE2018080112	Lophuromys zena	non-Ethiopian L. flavopunctatus	-0.68185	35.5822	2415	Mau	KE	NA	NA	NA	Yes	NA	NA	NA	NA	NA	NA	NA	NA	NA	NA	NA	NA	NA	NA	NA	NA	NA	NA	NA	NA	KIZ-NMK: 2018080112	New (this study)	KE2018080112
KE2018080113	Lophuromys zena	non-Ethiopian L. flavopunctatus	-0.68174	35.5824	2415	Mau	KE	NA	NA	NA	Yes	NA	NA	NA	NA	NA	NA	NA	NA	NA	NA	NA	NA	NA	NA	NA	NA	NA	NA	NA	NA	KIZ-NMK: 2018080113	New (this study)	KE2018080113
KE2018080116	Lophuromys zena	non-Ethiopian L. flavopunctatus	-0.68142	35.583	2411	Mau	KE	NA	NA	NA	Yes	NA	NA	NA	NA	NA	NA	NA	NA	NA	NA	NA	NA	NA	NA	NA	NA	NA	NA	NA	NA	KIZ-NMK: 2018080116	New (this study)	KE2018080116
KE2018080126	Lophuromys zena	non-Ethiopian L. flavopunctatus	-0.68262	35.5806	2440	Mau	KE	NA	NA	NA	Yes	NA	NA	NA	NA	NA	NA	NA	NA	NA	NA	NA	NA	NA	NA	NA	NA	NA	NA	NA	NA	KIZ-NMK: 2018080126	New (this study)	KE2018080126
KE2018080130	Lophuromys zena	non-Ethiopian L. flavopunctatus	-0.68255	35.5807	2440	Mau	KE	NA	NA	NA	Yes	NA	NA	NA	NA	NA	NA	NA	NA	NA	NA	NA	NA	NA	NA	NA	NA	NA	NA	NA	NA	KIZ-NMK: 2018080130	New (this study)	KE2018080130
KE2018080131	Lophuromys zena	non-Ethiopian L. flavopunctatus	-0.68253	35.5808	2441	Mau	KE	NA	NA	NA	Yes	NA	NA	NA	NA	NA	NA	NA	NA	NA	NA	NA	NA	NA	NA	NA	NA	NA	NA	NA	NA	KIZ-NMK: 2018080131	New (this study)	KE2018080131
KE2018080133	Lophuromys zena	non-Ethiopian L. flavopunctatus	-0.6825	35.5808	2441	Mau	KE	NA	NA	NA	Yes	NA	NA	NA	NA	NA	NA	NA	NA	NA	NA	NA	NA	NA	NA	NA	NA	NA	NA	NA	NA	KIZ-NMK: 2018080133	New (this study)	KE2018080133
KE2018080141	Lophuromys zena	non-Ethiopian L. flavopunctatus	-0.68246	35.5803	2442	Mau	KE	NA	NA	NA	Yes	NA	NA	NA	NA	NA	NA	NA	NA	NA	NA	NA	NA	NA	NA	NA	NA	NA	NA	NA	NA	KIZ-NMK: 2018080141	New (this study)	KE2018080141
KE2018080142	Lophuromys zena	non-Ethiopian L. flavopunctatus	-0.68246	35.5802	2442	Mau	KE	NA	NA	NA	Yes	NA	NA	NA	NA	NA	NA	NA	NA	NA	NA	NA	NA	NA	NA	NA	NA	NA	NA	NA	NA	KIZ-NMK: 2018080142	New (this study)	KE2018080142
KE2018080143	Lophuromys zena	non-Ethiopian L. flavopunctatus	-0.68246	35.5801	2442	Mau	KE	NA	NA	NA	Yes	NA	NA	NA	NA	NA	NA	NA	NA	NA	NA	NA	NA	NA	NA	NA	NA	NA	NA	NA	NA	KIZ-NMK: 2018080143	New (this study)	KE2018080143
KE2018080158	Lophuromys zena	non-Ethiopian L. flavopunctatus	-0.68283	35.5809	2440	Mau	KE	NA	NA	NA	Yes	NA	NA	NA	NA	NA	NA	NA	NA	NA	NA	NA	NA	NA	NA	NA	NA	NA	NA	NA	NA	KIZ-NMK: 2018080158	New (this study)	KE2018080158
KE2018080160	Lophuromys zena	non-Ethiopian L. flavopunctatus	-0.68286	35.5808	2440	Mau	KE	NA	NA	NA	Yes	NA	NA	NA	NA	NA	NA	NA	NA	NA	NA	NA	NA	NA	NA	NA	NA	NA	NA	NA	NA	KIZ-NMK: 2018080160	New (this study)	KE2018080160
KE2018080161	Lophuromys zena	non-Ethiopian L. flavopunctatus	-0.68288	35.5808	2440	Mau	KE	NA	NA	NA	Yes	NA	NA	NA	NA	NA	NA	NA	NA	NA	NA	NA	NA	NA	NA	NA	NA	NA	NA	NA	NA	KIZ-NMK: 2018080161	New (this study)	KE2018080161
KE2018080174	Lophuromys zena	non-Ethiopian L. flavopunctatus	-0.68246	35.5803	2442	Mau	KE	NA	NA	NA	Yes	NA	NA	NA	NA	NA	NA	NA	NA	NA	NA	NA	NA	NA	NA	NA	NA	NA	NA	NA	NA	KIZ-NMK: 2018080174	New (this study)	KE2018080174
KE2018080195	Lophuromys zena	non-Ethiopian L. flavopunctatus	-0.68249	35.5808	2441	Mau	KE	NA	NA	NA	Yes	NA	NA	NA	NA	NA	NA	NA	NA	NA	NA	NA	NA	NA	NA	NA	NA	NA	NA	NA	NA	KIZ-NMK: 2018080195	New (this study)	KE2018080195
KE2018080197	Lophuromys zena	non-Ethiopian L. flavopunctatus	-0.68246	35.5808	2441	Mau	KE	NA	NA	NA	Yes	NA	NA	NA	NA	NA	NA	NA	NA	NA	NA	NA	NA	NA	NA	NA	NA	NA	NA	NA	NA	KIZ-NMK: 2018080197	New (this study)	KE2018080197
KE2018080207	Lophuromys zena	non-Ethiopian L. flavopunctatus	-0.63325	35.7079	2580	Mau	KE	NA	NA	NA	Yes	NA	NA	NA	NA	NA	NA	NA	NA	NA	NA	NA	NA	NA	NA	NA	NA	NA	NA	NA	NA	KIZ-NMK: 2018080207	New (this study)	KE2018080207
KE2018080228	Lophuromys zena	non-Ethiopian L. flavopunctatus	-0.63438	35.7088	2575	Mau	KE	NA	NA	NA	Yes	NA	NA	NA	NA	NA	NA	NA	NA	NA	NA	NA	NA	NA	NA	NA	NA	NA	NA	NA	NA	KIZ-NMK: 2018080228	New (this study)	KE2018080228
KE2018080248	Lophuromys zena	non-Ethiopian L. flavopunctatus	-0.63441	35.7088	2575	Mau	KE	NA	NA	NA	Yes	NA	NA	NA	NA	NA	NA	NA	NA	NA	NA	NA	NA	NA	NA	NA	NA	NA	NA	NA	NA	KIZ-NMK: 2018080248	New (this study)	KE2018080248
KE2018080259	Lophuromys zena	non-Ethiopian L. flavopunctatus	-0.6325	35.7084	2578	Mau	KE	NA	NA	NA	Yes	NA	NA	NA	NA	NA	NA	NA	NA	NA	NA	NA	NA	NA	NA	NA	NA	NA	NA	NA	NA	KIZ-NMK: 2018080259	New (this study)	KE2018080259
KE2018080280	Lophuromys zena	non-Ethiopian L. flavopunctatus	-0.63441	35.7088	2575	Mau	KE	NA	NA	NA	Yes	NA	NA	NA	NA	NA	NA	NA	NA	NA	NA	NA	NA	NA	NA	NA	NA	NA	NA	NA	NA	KIZ-NMK: 2018080280	New (this study)	KE2018080280
KE2018080281	Lophuromys zena	non-Ethiopian L. flavopunctatus	-0.63444	35.7087	2575	Mau	KE	NA	NA	NA	Yes	NA	NA	NA	NA	NA	NA	NA	NA	NA	NA	NA	NA	NA	NA	NA	NA	NA	NA	NA	NA	KIZ-NMK: 2018080281	New (this study)	KE2018080281
KE2018080283	Lophuromys zena	non-Ethiopian L. flavopunctatus	-0.63449	35.7087	2575	Mau	KE	NA	NA	NA	Yes	NA	NA	NA	NA	NA	NA	NA	NA	NA	NA	NA	NA	NA	NA	NA	NA	NA	NA	NA	NA	KIZ-NMK: 2018080283	New (this study)	KE2018080283
KE2018080314	Lophuromys zena	non-Ethiopian L. flavopunctatus	-0.62244	35.7176	2569	Mau	KE	NA	NA	NA	Yes	NA	NA	NA	NA	NA	NA	NA	NA	NA	NA	NA	NA	NA	NA	NA	NA	NA	NA	NA	NA	KIZ-NMK: 2018080314	New (this study)	KE2018080314
KE2018080316	Lophuromys zena	non-Ethiopian L. flavopunctatus	-0.62269	35.7179	2574	Mau	KE	NA	NA	NA	Yes	NA	NA	NA	NA	NA	NA	NA	NA	NA	NA	NA	NA	NA	NA	NA	NA	NA	NA	NA	NA	KIZ-NMK: 2018080316	New (this study)	KE2018080316
KE2018080367	Lophuromys zena	non-Ethiopian L. flavopunctatus	-0.07317	35.7703	2373	Mau	KE	NA	NA	NA	Yes	NA	NA	MW464488	NA	NA	NA	NA	NA	NA	NA	NA	NA	NA	NA	NA	NA	NA	NA	NA	NA	KIZ-NMK: 2018080367	New (this study)	KE2018080367
KE2018080372	Lophuromys zena	non-Ethiopian L. flavopunctatus	-0.07088	35.7699	2365	Mau	KE	NA	NA	NA	Yes	NA	NA	MW464493	NA	NA	NA	NA	NA	NA	NA	NA	NA	NA	NA	NA	NA	NA	NA	NA	NA	KIZ-NMK: 2018080372	New (this study)	KE2018080372
KE2018080373	Lophuromys zena	non-Ethiopian L. flavopunctatus	-0.07042	35.7698	2364	Mau	KE	NA	NA	NA	Yes	NA	NA	NA	NA	NA	NA	NA	NA	NA	NA	NA	NA	NA	NA	NA	NA	NA	NA	NA	NA	KIZ-NMK: 2018080373	New (this study)	KE2018080373
KE2018080390	Lophuromys zena	non-Ethiopian L. flavopunctatus	-0.07151	35.77	2364	Mau	KE	NA	NA	NA	Yes	NA	NA	NA	NA	NA	NA	NA	NA	NA	NA	NA	NA	NA	NA	NA	NA	NA	NA	NA	NA	KIZ-NMK: 2018080390	New (this study)	KE2018080390
KE2018080405	Lophuromys zena	non-Ethiopian L. flavopunctatus	-0.07156	35.7701	2364	Mau	KE	NA	NA	NA	Yes	NA	NA	NA	NA	NA	NA	NA	NA	NA	NA	NA	NA	NA	NA	NA	NA	NA	NA	NA	NA	KIZ-NMK: 2018080405	New (this study)	KE2018080405
KE2018080406	Lophuromys zena	non-Ethiopian L. flavopunctatus	-0.07169	35.7702	2350	Mau	KE	NA	NA	NA	Yes	NA	NA	NA	NA	NA	NA	NA	NA	NA	NA	NA	NA	NA	NA	NA	NA	NA	NA	NA	NA	KIZ-NMK: 2018080406	New (this study)	KE2018080406
KE2018080407	Lophuromys zena	non-Ethiopian L. flavopunctatus	-0.07181	35.7702	2350	Mau	KE	NA	NA	NA	Yes	NA	NA	NA	NA	NA	NA	NA	NA	NA	NA	NA	NA	NA	NA	NA	NA	NA	NA	NA	NA	KIZ-NMK: 2018080407	New (this study)	KE2018080407
KE2018080441	Lophuromys zena	non-Ethiopian L. flavopunctatus	-0.07088	35.7699	2365	Mau	KE	NA	NA	NA	Yes	NA	NA	MW464489	NA	NA	NA	NA	NA	NA	NA	NA	NA	NA	NA	NA	NA	NA	NA	NA	NA	KIZ-NMK: 2018080441	New (this study)	KE2018080441
KE2018080442	Lophuromys zena	non-Ethiopian L. flavopunctatus	-0.07057	35.7698	2364	Mau	KE	NA	NA	NA	Yes	NA	NA	NA	NA	NA	NA	NA	NA	NA	NA	NA	NA	NA	NA	NA	NA	NA	NA	NA	NA	KIZ-NMK: 2018080442	New (this study)	KE2018080442
KE2018080484	Lophuromys zena	non-Ethiopian L. flavopunctatus	-0.07915	35.7956	2092	Mau	KE	NA	NA	NA	Yes	NA	NA	NA	NA	NA	NA	NA	NA	NA	NA	NA	NA	NA	NA	NA	NA	NA	NA	NA	NA	KIZ-NMK: 2018080484	New (this study)	KE2018080484
KE2018080492	Lophuromys zena	non-Ethiopian L. flavopunctatus	-0.06941	35.7837	2151	Mau	KE	NA	NA	NA	Yes	NA	NA	NA	NA	NA	NA	NA	NA	NA	NA	NA	NA	NA	NA	NA	NA	NA	NA	NA	NA	KIZ-NMK: 2018080492	New (this study)	KE2018080492
KE2018080510	Lophuromys zena	non-Ethiopian L. flavopunctatus	-0.08449	35.7995	2075	Mau	KE	NA	NA	NA	Yes	NA	NA	NA	NA	NA	NA	NA	NA	NA	NA	NA	NA	NA	NA	NA	NA	NA	NA	NA	NA	KIZ-NMK: 2018080510	New (this study)	KE2018080510
KE2018080512	Lophuromys zena	non-Ethiopian L. flavopunctatus	-0.08457	35.799	2075	Mau	KE	NA	NA	NA	Yes	NA	NA	NA	NA	NA	NA	NA	NA	NA	NA	NA	NA	NA	NA	NA	NA	NA	NA	NA	NA	KIZ-NMK: 2018080512	New (this study)	KE2018080512
KE2018080536	Lophuromys zena	non-Ethiopian L. flavopunctatus	0.09955	35.6866	2133	Mau	KE	NA	NA	NA	Yes	NA	NA	MW464497	NA	NA	NA	NA	NA	NA	NA	NA	NA	NA	NA	NA	NA	NA	NA	NA	NA	KIZ-NMK: 2018080536	New (this study)	KE2018080536
KE2018080556	Lophuromys zena	non-Ethiopian L. flavopunctatus	0.09648	35.6947	2204	Mau	KE	NA	NA	NA	Yes	NA	NA	NA	NA	NA	NA	NA	NA	NA	NA	NA	NA	NA	NA	NA	NA	NA	NA	NA	NA	KIZ-NMK: 2018080556	New (this study)	KE2018080556
KE2018080557	Lophuromys zena	non-Ethiopian L. flavopunctatus	0.09645	35.6944	2197	Mau	KE	NA	NA	NA	Yes	NA	NA	NA	NA	NA	NA	NA	NA	NA	NA	NA	NA	NA	NA	NA	NA	NA	NA	NA	NA	KIZ-NMK: 2018080557	New (this study)	KE2018080557
KE2018080582	Lophuromys zena	non-Ethiopian L. flavopunctatus	0.10133	35.6869	2136	Mau	KE	NA	NA	NA	Yes	NA	NA	NA	NA	NA	NA	NA	NA	NA	NA	NA	NA	NA	NA	NA	NA	NA	NA	NA	NA	KIZ-NMK: 2018080582	New (this study)	KE2018080582
KE2018080630	Lophuromys zena	non-Ethiopian L. flavopunctatus	0.12747	35.6885	2278	Mau	KE	NA	NA	NA	Yes	NA	NA	MW464492	NA	NA	NA	NA	NA	NA	NA	NA	NA	NA	NA	NA	NA	NA	NA	NA	NA	KIZ-NMK: 2018080630	New (this study)	KE2018080630
KE2018080647	Lophuromys zena	non-Ethiopian L. flavopunctatus	0.1306	35.6896	2302	Mau	KE	NA	NA	NA	Yes	NA	NA	NA	NA	NA	NA	NA	NA	NA	NA	NA	NA	NA	NA	NA	NA	NA	NA	NA	NA	KIZ-NMK: 2018080647	New (this study)	KE2018080647
KE2018080648	Lophuromys zena	non-Ethiopian L. flavopunctatus	0.13097	35.6896	2302	Mau	KE	NA	NA	NA	Yes	NA	NA	NA	NA	NA	NA	NA	NA	NA	NA	NA	NA	NA	NA	NA	NA	NA	NA	NA	NA	KIZ-NMK: 2018080648	New (this study)	KE2018080648
KE2018080663	Lophuromys zena	non-Ethiopian L. flavopunctatus	0.12906	35.6878	2300	Mau	KE	NA	NA	NA	Yes	NA	NA	NA	NA	NA	NA	NA	NA	NA	NA	NA	NA	NA	NA	NA	NA	NA	NA	NA	NA	KIZ-NMK: 2018080663	New (this study)	KE2018080663
KE2018080701	Lophuromys zena	non-Ethiopian L. flavopunctatus	0.12996	35.6896	2297	Mau	KE	NA	NA	NA	Yes	NA	NA	NA	NA	NA	NA	NA	NA	NA	NA	NA	NA	NA	NA	NA	NA	NA	NA	NA	NA	KIZ-NMK: 2018080701	New (this study)	KE2018080701
KE2018080712	Lophuromys zena	non-Ethiopian L. flavopunctatus	0.13227	35.6895	2305	Mau	KE	NA	NA	NA	Yes	NA	NA	NA	NA	NA	NA	NA	NA	NA	NA	NA	NA	NA	NA	NA	NA	NA	NA	NA	NA	KIZ-NMK: 2018080712	New (this study)	KE2018080712
KE2018080739	Lophuromys zena	non-Ethiopian L. flavopunctatus	-0.36038	35.3778	2235	Mau	KE	NA	NA	NA	Yes	NA	NA	NA	NA	NA	NA	NA	NA	NA	NA	NA	NA	NA	NA	NA	NA	NA	NA	NA	NA	KIZ-NMK: 2018080739	New (this study)	KE2018080739
KE2018080740	Lophuromys zena	non-Ethiopian L. flavopunctatus	-0.36028	35.3779	2235	Mau	KE	NA	NA	NA	Yes	NA	NA	NA	NA	NA	NA	NA	NA	NA	NA	NA	NA	NA	NA	NA	NA	NA	NA	NA	NA	KIZ-NMK: 2018080740	New (this study)	KE2018080740
KE2018080741	Lophuromys zena	non-Ethiopian L. flavopunctatus	-0.36019	35.3781	2232	Mau	KE	NA	NA	NA	Yes	NA	NA	MW464494	NA	NA	NA	NA	NA	NA	NA	NA	NA	NA	NA	NA	NA	NA	NA	NA	NA	KIZ-NMK: 2018080741	New (this study)	KE2018080741
KE2018080755	Lophuromys zena	non-Ethiopian L. flavopunctatus	-0.35988	35.376	2233	Mau	KE	NA	NA	NA	Yes	NA	NA	NA	NA	NA	NA	NA	NA	NA	NA	NA	NA	NA	NA	NA	NA	NA	NA	NA	NA	KIZ-NMK: 2018080755	New (this study)	KE2018080755
KE2018080757	Lophuromys zena	non-Ethiopian L. flavopunctatus	-0.35959	35.376	2228	Mau	KE	NA	NA	NA	Yes	NA	NA	NA	NA	NA	NA	NA	NA	NA	NA	NA	NA	NA	NA	NA	NA	NA	NA	NA	NA	KIZ-NMK: 2018080757	New (this study)	KE2018080757
KE2018080762	Lophuromys zena	non-Ethiopian L. flavopunctatus	-0.35884	35.3762	2223	Mau	KE	NA	NA	NA	Yes	NA	NA	NA	NA	NA	NA	NA	NA	NA	NA	NA	NA	NA	NA	NA	NA	NA	NA	NA	NA	KIZ-NMK: 2018080762	New (this study)	KE2018080762
KE2018080772	Lophuromys zena	non-Ethiopian L. flavopunctatus	-0.37376	35.3587	2153	Mau	KE	NA	NA	NA	Yes	NA	NA	NA	NA	NA	NA	NA	NA	NA	NA	NA	NA	NA	NA	NA	NA	NA	NA	NA	NA	KIZ-NMK: 2018080772	New (this study)	KE2018080772
KE2018080773	Lophuromys zena	non-Ethiopian L. flavopunctatus	-0.37449	35.3599	2162	Mau	KE	NA	NA	NA	Yes	NA	NA	NA	NA	NA	NA	NA	NA	NA	NA	NA	NA	NA	NA	NA	NA	NA	NA	NA	NA	KIZ-NMK: 2018080773	New (this study)	KE2018080773
KE2018080774	Lophuromys zena	non-Ethiopian L. flavopunctatus	-0.37522	35.3611	2153	Mau	KE	NA	NA	NA	Yes	NA	NA	NA	NA	NA	NA	NA	NA	NA	NA	NA	NA	NA	NA	NA	NA	NA	NA	NA	NA	KIZ-NMK: 2018080774	New (this study)	KE2018080774
KE2018080775	Lophuromys zena	non-Ethiopian L. flavopunctatus	-0.37594	35.3623	2138	Mau	KE	NA	NA	NA	Yes	NA	NA	NA	NA	NA	NA	NA	NA	NA	NA	NA	NA	NA	NA	NA	NA	NA	NA	NA	NA	KIZ-NMK: 2018080775	New (this study)	KE2018080775
KE2018080793	Lophuromys zena	non-Ethiopian L. flavopunctatus	-0.37661	35.3634	2142	Mau	KE	NA	NA	NA	Yes	NA	NA	NA	NA	NA	NA	NA	NA	NA	NA	NA	NA	NA	NA	NA	NA	NA	NA	NA	NA	KIZ-NMK: 2018080793	New (this study)	KE2018080793
KE2018080795	Lophuromys zena	non-Ethiopian L. flavopunctatus	-0.37644	35.3631	2142	Mau	KE	NA	NA	NA	Yes	NA	NA	NA	NA	NA	NA	NA	NA	NA	NA	NA	NA	NA	NA	NA	NA	NA	NA	NA	NA	KIZ-NMK: 2018080795	New (this study)	KE2018080795
KE2018080796	Lophuromys zena	non-Ethiopian L. flavopunctatus	-0.37636	35.3629	2142	Mau	KE	NA	NA	NA	Yes	NA	NA	NA	NA	NA	NA	NA	NA	NA	NA	NA	NA	NA	NA	NA	NA	NA	NA	NA	NA	KIZ-NMK: 2018080796	New (this study)	KE2018080796
KE2018080798	Lophuromys zena	non-Ethiopian L. flavopunctatus	-0.37619	35.3626	2138	Mau	KE	NA	NA	NA	Yes	NA	NA	NA	NA	NA	NA	NA	NA	NA	NA	NA	NA	NA	NA	NA	NA	NA	NA	NA	NA	KIZ-NMK: 2018080798	New (this study)	KE2018080798
KE2018080803	Lophuromys zena	non-Ethiopian L. flavopunctatus	-0.37667	35.3636	2142	Mau	KE	NA	NA	NA	Yes	NA	NA	MW464498	NA	NA	NA	NA	NA	NA	NA	NA	NA	NA	NA	NA	NA	NA	NA	NA	NA	KIZ-NMK: 2018080803	New (this study)	KE2018080803
KE2018080815	Lophuromys zena	non-Ethiopian L. flavopunctatus	-0.36038	35.3778	2235	Mau	KE	NA	NA	NA	Yes	NA	NA	NA	NA	NA	NA	NA	NA	NA	NA	NA	NA	NA	NA	NA	NA	NA	NA	NA	NA	KIZ-NMK: 2018080815	New (this study)	KE2018080815
KE2018080831	Lophuromys zena	non-Ethiopian L. flavopunctatus	-0.3747	35.3602	2165	Mau	KE	NA	NA	NA	Yes	NA	NA	NA	NA	NA	NA	NA	NA	NA	NA	NA	NA	NA	NA	NA	NA	NA	NA	NA	NA	KIZ-NMK: 2018080831	New (this study)	KE2018080831
KE2018080832	Lophuromys zena	non-Ethiopian L. flavopunctatus	-0.37657	35.3633	2142	Mau	KE	NA	NA	NA	Yes	NA	NA	NA	NA	NA	NA	NA	NA	NA	NA	NA	NA	NA	NA	NA	NA	NA	NA	NA	NA	KIZ-NMK: 2018080832	New (this study)	KE2018080832
KE2018080834	Lophuromys zena	non-Ethiopian L. flavopunctatus	-0.38031	35.3693	2173	Mau	KE	NA	NA	NA	Yes	NA	NA	NA	NA	NA	NA	NA	NA	NA	NA	NA	NA	NA	NA	NA	NA	NA	NA	NA	NA	KIZ-NMK: 2018080834	New (this study)	KE2018080834
KE2018080840	Lophuromys zena	non-Ethiopian L. flavopunctatus	-0.37651	35.3633	2142	Mau	KE	NA	NA	NA	Yes	NA	NA	NA	NA	NA	NA	NA	NA	NA	NA	NA	NA	NA	NA	NA	NA	NA	NA	NA	NA	KIZ-NMK: 2018080840	New (this study)	KE2018080840
KE2018080855	Lophuromys zena	non-Ethiopian L. flavopunctatus	-0.36019	35.3781	2232	Mau	KE	NA	NA	NA	Yes	NA	NA	MW464499	NA	NA	NA	NA	NA	NA	NA	NA	NA	NA	NA	NA	NA	NA	NA	NA	NA	KIZ-NMK: 2018080855	New (this study)	KE2018080855
KE2018080862	Lophuromys zena	non-Ethiopian L. flavopunctatus	-0.35927	35.3761	2228	Mau	KE	NA	NA	NA	Yes	NA	NA	NA	NA	NA	NA	NA	NA	NA	NA	NA	NA	NA	NA	NA	NA	NA	NA	NA	NA	KIZ-NMK: 2018080862	New (this study)	KE2018080862
KE2018080871	Lophuromys zena	non-Ethiopian L. flavopunctatus	-0.37631	35.3629	2137	Mau	KE	NA	NA	NA	Yes	NA	NA	NA	NA	NA	NA	NA	NA	NA	NA	NA	NA	NA	NA	NA	NA	NA	NA	NA	NA	KIZ-NMK: 2018080871	New (this study)	KE2018080871
KE2018080898	Lophuromys zena	non-Ethiopian L. flavopunctatus	0.06193	34.1408	1149	Yala	KE	NA	NA	NA	Yes	NA	NA	NA	NA	NA	NA	NA	NA	NA	NA	NA	NA	NA	NA	NA	NA	NA	NA	NA	NA	KIZ-NMK: 2018080898	New (this study)	KE2018080898
KE2018081064	Lophuromys zena	non-Ethiopian L. flavopunctatus	0.35245	34.8641	1599	Kakamega	KE	NA	NA	NA	Yes	NA	NA	NA	NA	NA	NA	NA	NA	NA	NA	NA	NA	NA	NA	NA	NA	NA	NA	NA	NA	KIZ-NMK: 2018081064	New (this study)	KE2018081064
KE2018081065	Lophuromys zena	non-Ethiopian L. flavopunctatus	0.35234	34.8638	1599	Kakamega	KE	NA	NA	NA	Yes	NA	NA	NA	NA	NA	NA	NA	NA	NA	NA	NA	NA	NA	NA	NA	NA	NA	NA	NA	NA	KIZ-NMK: 2018081065	New (this study)	KE2018081065
KE2018081080	Lophuromys zena	non-Ethiopian L. flavopunctatus	0.35408	34.8679	1600	Kakamega	KE	NA	NA	NA	Yes	NA	NA	NA	NA	NA	NA	NA	NA	NA	NA	NA	NA	NA	NA	NA	NA	NA	NA	NA	NA	KIZ-NMK: 2018081080	New (this study)	KE2018081080
KE2018081101	Lophuromys zena	non-Ethiopian L. flavopunctatus	0.34871	34.8709	1564	Kakamega	KE	NA	NA	NA	Yes	NA	NA	NA	NA	NA	NA	NA	NA	NA	NA	NA	NA	NA	NA	NA	NA	NA	NA	NA	NA	KIZ-NMK: 2018081101	New (this study)	KE2018081101
KE2018081150	Lophuromys zena	non-Ethiopian L. flavopunctatus	0.34878	34.864	1611	Kakamega	KE	NA	NA	NA	Yes	NA	NA	NA	NA	NA	NA	NA	NA	NA	NA	NA	NA	NA	NA	NA	NA	NA	NA	NA	NA	KIZ-NMK: 2018081150	New (this study)	KE2018081150
KE2018081194	Lophuromys zena	non-Ethiopian L. flavopunctatus	0.34758	34.8644	1615	Kakamega	KE	NA	NA	NA	Yes	NA	NA	NA	NA	NA	NA	NA	NA	NA	NA	NA	NA	NA	NA	NA	NA	NA	NA	NA	NA	KIZ-NMK: 2018081194	New (this study)	KE2018081194
ET12	Lophuromys brevicaudus	Ethiopian L. flavopunctatus	6.85	39.8813	4120	Bale	ET	NA	NA	NA	Yes	NA	NA	NA	NA	NA	NA	NA	NA	NA	NA	NA	NA	NA	NA	NA	NA	NA	NA	NA	NA	NA	African Mammalia	ET12
ET22	Lophuromys brevicaudus	Ethiopian L. flavopunctatus	6.85	39.8813	4120	Bale	ET	NA	NA	NA	Yes	NA	NA	NA	NA	NA	NA	NA	NA	NA	NA	NA	NA	NA	NA	NA	NA	NA	NA	NA	NA	NA	African Mammalia	ET22
LAV2671	Lophuromys brevicaudus	Ethiopian L. flavopunctatus	7.825	39.4141	3784	Galama	ET	NA	NA	NA	Yes	NA	NA	NA	NA	NA	NA	NA	NA	NA	NA	NA	NA	NA	NA	NA	NA	NA	NA	NA	NA	NA	African Mammalia	LAV2671
LAV2749	Lophuromys brevicaudus	Ethiopian L. flavopunctatus	7.825	39.4141	3784	Galama	ET	NA	NA	NA	Yes	NA	NA	NA	NA	NA	NA	NA	NA	NA	NA	NA	NA	NA	NA	NA	NA	NA	NA	NA	NA	NA	African Mammalia	LAV2749
LAV2756	Lophuromys brevicaudus	Ethiopian L. flavopunctatus	7.825	39.4141	3784	Galama	ET	NA	NA	NA	Yes	NA	NA	NA	NA	NA	NA	NA	NA	NA	NA	NA	NA	NA	NA	NA	NA	NA	NA	NA	NA	NA	African Mammalia	LAV2756
LAV2772	Lophuromys brevicaudus	Ethiopian L. flavopunctatus	7.9182	39.1868	3113	Chilalo	ET	NA	NA	NA	Yes	NA	NA	NA	NA	NA	NA	NA	NA	NA	NA	NA	NA	NA	NA	NA	NA	NA	NA	NA	NA	NA	African Mammalia	LAV2772
LAV2792	Lophuromys brevicaudus	Ethiopian L. flavopunctatus	7.9182	39.1868	3113	Chilalo	ET	NA	NA	NA	Yes	NA	NA	NA	NA	NA	NA	NA	NA	NA	NA	NA	NA	NA	NA	NA	NA	NA	NA	NA	NA	NA	African Mammalia	LAV2792
LAV2793	Lophuromys brevicaudus	Ethiopian L. flavopunctatus	7.9182	39.1868	3113	Chilalo	ET	NA	NA	NA	Yes	NA	NA	NA	NA	NA	NA	NA	NA	NA	NA	NA	NA	NA	NA	NA	NA	NA	NA	NA	NA	NA	African Mammalia	LAV2793
LAV2794	Lophuromys brevicaudus	Ethiopian L. flavopunctatus	7.9182	39.1868	3113	Chilalo	ET	NA	NA	NA	Yes	NA	NA	NA	NA	NA	NA	NA	NA	NA	NA	NA	NA	NA	NA	NA	NA	NA	NA	NA	NA	NA	African Mammalia	LAV2794
ETH0120	Lophuromys brevicaudus	Ethiopian L. flavopunctatus	7.5184	39.3099	3282	Arsi	ET	NA	NA	NA	Yes	NA	NA	NA	NA	NA	NA	NA	NA	NA	NA	NA	NA	NA	NA	NA	NA	NA	NA	NA	NA	NA	This study	ETH0120
ETH0134	Lophuromys brevicaudus	Ethiopian L. flavopunctatus	7.1104	39.7468	3044	Dinsho	ET	NA	NA	NA	Yes	NA	NA	NA	NA	NA	NA	NA	NA	NA	NA	NA	NA	NA	NA	NA	NA	NA	NA	NA	NA	NA	This study	ETH0134
ETH0136	Lophuromys brevicaudus	Ethiopian L. flavopunctatus	7.1104	39.7468	3044	Dinsho	ET	NA	NA	NA	Yes	NA	NA	NA	NA	NA	NA	NA	NA	NA	NA	NA	NA	NA	NA	NA	NA	NA	NA	NA	NA	NA	This study	ETH0136
ETH0146	Lophuromys brevicaudus	Ethiopian L. flavopunctatus	7.1104	39.7468	3044	Dinsho	ET	NA	NA	NA	Yes	NA	NA	NA	NA	NA	NA	NA	NA	NA	NA	NA	NA	NA	NA	NA	NA	NA	NA	NA	NA	NA	This study	ETH0146
ETH0181	Lophuromys brevicaudus	Ethiopian L. flavopunctatus	6.7724	39.7582	3609	Bale	ET	NA	NA	NA	Yes	NA	NA	NA	NA	NA	NA	NA	NA	NA	NA	NA	NA	NA	NA	NA	NA	NA	NA	NA	NA	NA	This study	ETH0181
ETH0950	Lophuromys brevicaudus	Ethiopian L. flavopunctatus	6.9917	39.7025	3519	Bale	ET	NA	NA	NA	Yes	NA	NA	NA	NA	NA	NA	NA	NA	NA	NA	NA	NA	NA	NA	NA	NA	NA	NA	NA	NA	NA	This study	ETH0950
ETH0973	Lophuromys brevicaudus	Ethiopian L. flavopunctatus	7.0946	39.7892	3185	Bale	ET	NA	NA	NA	Yes	NA	NA	NA	NA	NA	NA	NA	NA	NA	NA	NA	NA	NA	NA	NA	NA	NA	NA	NA	NA	NA	This study	ETH0973
ETH0981	Lophuromys brevicaudus	Ethiopian L. flavopunctatus	7.0946	39.7892	3185	Bale	ET	NA	NA	NA	Yes	NA	NA	NA	NA	NA	NA	NA	NA	NA	NA	NA	NA	NA	NA	NA	NA	NA	NA	NA	NA	NA	This study	ETH0981
ETH0173	Lophuromys brevicaudus	Ethiopian L. flavopunctatus	6.7918	39.7711	3807	Bale	ET	NA	NA	NA	Yes	NA	NA	NA	NA	NA	NA	NA	NA	NA	NA	NA	NA	NA	NA	NA	NA	NA	NA	NA	NA	NA	GenBank	MN817345
ETH0982	Lophuromys brevicaudus	Ethiopian L. flavopunctatus	7.0946	39.7892	3185	Bale	ET	NA	NA	NA	Yes	NA	NA	NA	NA	NA	NA	NA	NA	NA	NA	NA	NA	NA	NA	NA	NA	NA	NA	NA	NA	NA	GenBank	MN817347
LAV2506	Lophuromys brunneus	Ethiopian L. flavopunctatus	9.2258	34.8769	1419	DhatiWelel	ET	NA	NA	NA	Yes	NA	NA	NA	NA	NA	NA	NA	NA	NA	NA	NA	NA	NA	NA	NA	NA	NA	NA	NA	NA	NA	African Mammalia	LAV2506
LAV2520	Lophuromys brunneus	Ethiopian L. flavopunctatus	9.2258	34.8769	1419	DhatiWelel	ET	NA	NA	NA	Yes	NA	NA	NA	NA	NA	NA	NA	NA	NA	NA	NA	NA	NA	NA	NA	NA	NA	NA	NA	NA	NA	African Mammalia	LAV2520
LAV38	Lophuromys brunneus	Ethiopian L. flavopunctatus	9.2258	34.8769	1419	DhatiWelel	ET	NA	NA	NA	Yes	NA	NA	NA	NA	NA	NA	NA	NA	NA	NA	NA	NA	NA	NA	NA	NA	NA	NA	NA	NA	NA	African Mammalia	LAV38
ETH2145	Lophuromys brunneus	Ethiopian L. flavopunctatus	8.09598	35.4892	1696	Gore	ET	NA	NA	NA	Yes	NA	NA	NA	NA	NA	NA	NA	NA	NA	NA	NA	NA	NA	NA	NA	NA	NA	NA	NA	NA	NA	GenBank	MN817384
ETH2038	Lophuromys brunneus	Ethiopian L. flavopunctatus	7.54049	36.5729	2131	Jimma	ET	NA	NA	NA	Yes	NA	NA	NA	NA	NA	NA	NA	NA	NA	NA	NA	NA	NA	NA	NA	NA	NA	NA	NA	NA	NA	GenBank	MN817385
ETH2109	Lophuromys brunneus	Ethiopian L. flavopunctatus	7.52778	36.0667	1659	Keffa	ET	NA	NA	NA	Yes	NA	NA	NA	NA	NA	NA	NA	NA	NA	NA	NA	NA	NA	NA	NA	NA	NA	NA	NA	NA	NA	GenBank	MN817386
ETH2132	Lophuromys brunneus	Ethiopian L. flavopunctatus	8.09105	35.4804	1791	Gore	ET	NA	NA	NA	Yes	NA	NA	NA	NA	NA	NA	NA	NA	NA	NA	NA	NA	NA	NA	NA	NA	NA	NA	NA	NA	NA	GenBank	MN817387
LAV1006	Lophuromys chercherensis	Ethiopian L. flavopunctatus	9.33436	41.2656	2402	CherCher	ET	NA	NA	NA	Yes	NA	NA	NA	NA	NA	NA	NA	NA	NA	NA	NA	NA	NA	NA	NA	NA	NA	NA	NA	NA	NA	African Mammalia	LAV1006
LAV1007	Lophuromys chercherensis	Ethiopian L. flavopunctatus	9.33436	41.2656	2402	CherCher	ET	NA	NA	NA	Yes	NA	NA	NA	NA	NA	NA	NA	NA	NA	NA	NA	NA	NA	NA	NA	NA	NA	NA	NA	NA	NA	African Mammalia	LAV1007
LAV1009	Lophuromys chercherensis	Ethiopian L. flavopunctatus	9.33436	41.2656	2402	CherCher	ET	NA	NA	NA	Yes	NA	NA	NA	NA	NA	NA	NA	NA	NA	NA	NA	NA	NA	NA	NA	NA	NA	NA	NA	NA	NA	African Mammalia	LAV1009
LAV1011	Lophuromys chercherensis	Ethiopian L. flavopunctatus	9.33436	41.2656	2402	CherCher	ET	NA	NA	NA	Yes	NA	NA	NA	NA	NA	NA	NA	NA	NA	NA	NA	NA	NA	NA	NA	NA	NA	NA	NA	NA	NA	African Mammalia	LAV1011
ETH0066	Lophuromys chercherensis	Ethiopian L. flavopunctatus	8.9993	40.9066	2420	AsbeTeferi	ET	NA	NA	NA	Yes	NA	NA	NA	NA	NA	NA	NA	NA	NA	NA	NA	NA	NA	NA	NA	NA	NA	NA	NA	NA	NA	This study	ETH0066
ETH0106	Lophuromys chercherensis	Ethiopian L. flavopunctatus	8.9987	40.9123	2501	AsbeTeferi	ET	NA	NA	NA	Yes	NA	NA	NA	NA	NA	NA	NA	NA	NA	NA	NA	NA	NA	NA	NA	NA	NA	NA	NA	NA	NA	This study	ETH0106
ETH0107	Lophuromys chercherensis	Ethiopian L. flavopunctatus	8.9987	40.9123	2501	AsbeTeferi	ET	NA	NA	NA	Yes	NA	NA	NA	NA	NA	NA	NA	NA	NA	NA	NA	NA	NA	NA	NA	NA	NA	NA	NA	NA	NA	This study	ETH0107
ETH1607	Lophuromys chercherensis	Ethiopian L. flavopunctatus	9.0007	40.8495	2808	KuniMuktari	ET	NA	NA	NA	Yes	NA	NA	NA	NA	NA	NA	NA	NA	NA	NA	NA	NA	NA	NA	NA	NA	NA	NA	NA	NA	NA	This study	ETH1607
ETH1608	Lophuromys chercherensis	Ethiopian L. flavopunctatus	9.0007	40.8495	2808	KuniMuktari	ET	NA	NA	NA	Yes	NA	NA	NA	NA	NA	NA	NA	NA	NA	NA	NA	NA	NA	NA	NA	NA	NA	NA	NA	NA	NA	This study	ETH1608
ETH1609	Lophuromys chercherensis	Ethiopian L. flavopunctatus	9.0007	40.8495	2808	KuniMuktari	ET	NA	NA	NA	Yes	NA	NA	NA	NA	NA	NA	NA	NA	NA	NA	NA	NA	NA	NA	NA	NA	NA	NA	NA	NA	NA	This study	ETH1609
ETH1610	Lophuromys chercherensis	Ethiopian L. flavopunctatus	9.0007	40.8495	2808	KuniMuktari	ET	NA	NA	NA	Yes	NA	NA	NA	NA	NA	NA	NA	NA	NA	NA	NA	NA	NA	NA	NA	NA	NA	NA	NA	NA	NA	This study	ETH1610
ETH1595	Lophuromys chercherensis	Ethiopian L. flavopunctatus	9.0007	40.8495	2808	KuniMuktari	ET	NA	NA	NA	Yes	NA	NA	NA	NA	NA	NA	NA	NA	NA	NA	NA	NA	NA	NA	NA	NA	NA	NA	NA	NA	NA	GenBank	MN817324
ET23	Lophuromys chrysopus	Ethiopian L. flavopunctatus	6.51955	39.2341	1748	Harenna	ET	NA	NA	NA	Yes	NA	NA	NA	NA	NA	NA	NA	NA	NA	NA	NA	NA	NA	NA	NA	NA	NA	NA	NA	NA	NA	African Mammalia	ET23
LAV2341	Lophuromys chrysopus	Ethiopian L. flavopunctatus	6.6445	39.7327	1907	Bale	ET	NA	NA	NA	Yes	NA	NA	NA	NA	NA	NA	NA	NA	NA	NA	NA	NA	NA	NA	NA	NA	NA	NA	NA	NA	NA	African Mammalia	LAV2341
LAV2355	Lophuromys chrysopus	Ethiopian L. flavopunctatus	6.6445	39.7327	1907	Bale	ET	NA	NA	NA	Yes	NA	NA	NA	NA	NA	NA	NA	NA	NA	NA	NA	NA	NA	NA	NA	NA	NA	NA	NA	NA	NA	African Mammalia	LAV2355
LAV67	Lophuromys chrysopus	Ethiopian L. flavopunctatus	6.6445	39.7327	1907	Bale	ET	NA	NA	NA	Yes	NA	NA	NA	NA	NA	NA	NA	NA	NA	NA	NA	NA	NA	NA	NA	NA	NA	NA	NA	NA	NA	African Mammalia	LAV67
LAV938	Lophuromys chrysopus	Ethiopian L. flavopunctatus	6.6445	39.7327	1907	Bale	ET	NA	NA	NA	Yes	NA	NA	NA	NA	NA	NA	NA	NA	NA	NA	NA	NA	NA	NA	NA	NA	NA	NA	NA	NA	NA	African Mammalia	LAV938
ETH0187	Lophuromys chrysopus	Ethiopian L. flavopunctatus	6.715	39.7239	2378	Bale	ET	NA	NA	NA	Yes	NA	NA	NA	NA	NA	NA	NA	NA	NA	NA	NA	NA	NA	NA	NA	NA	NA	NA	NA	NA	NA	This study	ETH0187
ETH0198	Lophuromys chrysopus	Ethiopian L. flavopunctatus	6.7022	39.7247	2270	Bale	ET	NA	NA	NA	Yes	NA	NA	NA	NA	NA	NA	NA	NA	NA	NA	NA	NA	NA	NA	NA	NA	NA	NA	NA	NA	NA	This study	ETH0198
ETH0199	Lophuromys chrysopus	Ethiopian L. flavopunctatus	6.7022	39.7247	2270	Bale	ET	NA	NA	NA	Yes	NA	NA	NA	NA	NA	NA	NA	NA	NA	NA	NA	NA	NA	NA	NA	NA	NA	NA	NA	NA	NA	This study	ETH0199
ETH0200	Lophuromys chrysopus	Ethiopian L. flavopunctatus	6.7022	39.7247	2270	Bale	ET	NA	NA	NA	Yes	NA	NA	NA	NA	NA	NA	NA	NA	NA	NA	NA	NA	NA	NA	NA	NA	NA	NA	NA	NA	NA	This study	ETH0200
ETH0220	Lophuromys chrysopus	Ethiopian L. flavopunctatus	6.6909	39.7277	2116	Bale	ET	NA	NA	NA	Yes	NA	NA	NA	NA	NA	NA	NA	NA	NA	NA	NA	NA	NA	NA	NA	NA	NA	NA	NA	NA	NA	This study	ETH0220
ETH0221	Lophuromys chrysopus	Ethiopian L. flavopunctatus	6.6909	39.7277	2116	Bale	ET	NA	NA	NA	Yes	NA	NA	NA	NA	NA	NA	NA	NA	NA	NA	NA	NA	NA	NA	NA	NA	NA	NA	NA	NA	NA	This study	ETH0221
ETH0665	Lophuromys chrysopus	Ethiopian L. flavopunctatus	7.0604	35.6719	2000	MizanTeferi	ET	NA	NA	NA	Yes	NA	NA	NA	NA	NA	NA	NA	NA	NA	NA	NA	NA	NA	NA	NA	NA	NA	NA	NA	NA	NA	This study	ETH0665
ETH0679	Lophuromys chrysopus	Ethiopian L. flavopunctatus	7.0604	35.6719	2000	MizanTeferi	ET	NA	NA	NA	Yes	NA	NA	NA	NA	NA	NA	NA	NA	NA	NA	NA	NA	NA	NA	NA	NA	NA	NA	NA	NA	NA	This study	ETH0679
ETH0689	Lophuromys chrysopus	Ethiopian L. flavopunctatus	7.0618	35.6731	1976	MizanTeferi	ET	NA	NA	NA	Yes	NA	NA	NA	NA	NA	NA	NA	NA	NA	NA	NA	NA	NA	NA	NA	NA	NA	NA	NA	NA	NA	This study	ETH0689
ETH0692	Lophuromys chrysopus	Ethiopian L. flavopunctatus	7.0618	35.6731	1976	MizanTeferi	ET	NA	NA	NA	Yes	NA	NA	NA	NA	NA	NA	NA	NA	NA	NA	NA	NA	NA	NA	NA	NA	NA	NA	NA	NA	NA	This study	ETH0692
ETH0697	Lophuromys chrysopus	Ethiopian L. flavopunctatus	7.0618	35.6731	1976	MizanTeferi	ET	NA	NA	NA	Yes	NA	NA	NA	NA	NA	NA	NA	NA	NA	NA	NA	NA	NA	NA	NA	NA	NA	NA	NA	NA	NA	This study	ETH0697
ETH0702	Lophuromys chrysopus	Ethiopian L. flavopunctatus	7.0618	35.6731	1976	MizanTeferi	ET	NA	NA	NA	Yes	NA	NA	NA	NA	NA	NA	NA	NA	NA	NA	NA	NA	NA	NA	NA	NA	NA	NA	NA	NA	NA	This study	ETH0702
ETH0714	Lophuromys chrysopus	Ethiopian L. flavopunctatus	7.0187	35.5569	1300	MizanTeferi	ET	NA	NA	NA	Yes	NA	NA	NA	NA	NA	NA	NA	NA	NA	NA	NA	NA	NA	NA	NA	NA	NA	NA	NA	NA	NA	This study	ETH0714
ETH0724	Lophuromys chrysopus	Ethiopian L. flavopunctatus	7.0187	35.5569	1300	MizanTeferi	ET	NA	NA	NA	Yes	NA	NA	NA	NA	NA	NA	NA	NA	NA	NA	NA	NA	NA	NA	NA	NA	NA	NA	NA	NA	NA	This study	ETH0724
ETH0725	Lophuromys chrysopus	Ethiopian L. flavopunctatus	7.0187	35.5569	1300	MizanTeferi	ET	NA	NA	NA	Yes	NA	NA	NA	NA	NA	NA	NA	NA	NA	NA	NA	NA	NA	NA	NA	NA	NA	NA	NA	NA	NA	This study	ETH0725
ETH0726	Lophuromys chrysopus	Ethiopian L. flavopunctatus	7.0187	35.5569	1300	MizanTeferi	ET	NA	NA	NA	Yes	NA	NA	NA	NA	NA	NA	NA	NA	NA	NA	NA	NA	NA	NA	NA	NA	NA	NA	NA	NA	NA	This study	ETH0726
ETH0915	Lophuromys chrysopus	Ethiopian L. flavopunctatus	6.1625	38.1955	1841	YirgaCheffe	ET	NA	NA	NA	Yes	NA	NA	NA	NA	NA	NA	NA	NA	NA	NA	NA	NA	NA	NA	NA	NA	NA	NA	NA	NA	NA	This study	ETH0915
ETH0916	Lophuromys chrysopus	Ethiopian L. flavopunctatus	6.1625	38.1955	1841	YirgaCheffe	ET	NA	NA	NA	Yes	NA	NA	NA	NA	NA	NA	NA	NA	NA	NA	NA	NA	NA	NA	NA	NA	NA	NA	NA	NA	NA	This study	ETH0916
ETH1406	Lophuromys chrysopus	Ethiopian L. flavopunctatus	6.9796	35.4958	1256	Kite	ET	NA	NA	NA	Yes	NA	NA	NA	NA	NA	NA	NA	NA	NA	NA	NA	NA	NA	NA	NA	NA	NA	NA	NA	NA	NA	This study	ETH1406
ETH1407	Lophuromys chrysopus	Ethiopian L. flavopunctatus	6.9796	35.4958	1256	Kite	ET	NA	NA	NA	Yes	NA	NA	NA	NA	NA	NA	NA	NA	NA	NA	NA	NA	NA	NA	NA	NA	NA	NA	NA	NA	NA	This study	ETH1407
ETH1409	Lophuromys chrysopus	Ethiopian L. flavopunctatus	6.9796	35.4958	1256	Kite	ET	NA	NA	NA	Yes	NA	NA	NA	NA	NA	NA	NA	NA	NA	NA	NA	NA	NA	NA	NA	NA	NA	NA	NA	NA	NA	This study	ETH1409
ETH1410	Lophuromys chrysopus	Ethiopian L. flavopunctatus	6.9796	35.4958	1256	Kite	ET	NA	NA	NA	Yes	NA	NA	NA	NA	NA	NA	NA	NA	NA	NA	NA	NA	NA	NA	NA	NA	NA	NA	NA	NA	NA	This study	ETH1410
ETH1439	Lophuromys chrysopus	Ethiopian L. flavopunctatus	6.9796	35.4958	1256	Kite	ET	NA	NA	NA	Yes	NA	NA	NA	NA	NA	NA	NA	NA	NA	NA	NA	NA	NA	NA	NA	NA	NA	NA	NA	NA	NA	This study	ETH1439
ETH1441	Lophuromys chrysopus	Ethiopian L. flavopunctatus	6.9796	35.4958	1256	Kite	ET	NA	NA	NA	Yes	NA	NA	NA	NA	NA	NA	NA	NA	NA	NA	NA	NA	NA	NA	NA	NA	NA	NA	NA	NA	NA	This study	ETH1441
ETH1442	Lophuromys chrysopus	Ethiopian L. flavopunctatus	6.9796	35.4958	1256	Kite	ET	NA	NA	NA	Yes	NA	NA	NA	NA	NA	NA	NA	NA	NA	NA	NA	NA	NA	NA	NA	NA	NA	NA	NA	NA	NA	This study	ETH1442
ETH1478	Lophuromys chrysopus	Ethiopian L. flavopunctatus	7.5576	35.3996	2137	Geche	ET	NA	NA	NA	Yes	NA	NA	NA	NA	NA	NA	NA	NA	NA	NA	NA	NA	NA	NA	NA	NA	NA	NA	NA	NA	NA	This study	ETH1478
ETH1506	Lophuromys chrysopus	Ethiopian L. flavopunctatus	7.4363	35.4041	2307	Chingawa	ET	NA	NA	NA	Yes	NA	NA	NA	NA	NA	NA	NA	NA	NA	NA	NA	NA	NA	NA	NA	NA	NA	NA	NA	NA	NA	This study	ETH1506
ETH1549	Lophuromys chrysopus	Ethiopian L. flavopunctatus	7.4211	35.3999	2336	Chingawa	ET	NA	NA	NA	Yes	NA	NA	NA	NA	NA	NA	NA	NA	NA	NA	NA	NA	NA	NA	NA	NA	NA	NA	NA	NA	NA	This study	ETH1549
ETH1567	Lophuromys chrysopus	Ethiopian L. flavopunctatus	7.308	36.0893	1997	Wushwush	ET	NA	NA	NA	Yes	NA	NA	NA	NA	NA	NA	NA	NA	NA	NA	NA	NA	NA	NA	NA	NA	NA	NA	NA	NA	NA	This study	ETH1567
ETH2092	Lophuromys chrysopus	Ethiopian L. flavopunctatus	7.50935	36.0661	2092	Keffa	ET	NA	NA	NA	Yes	NA	NA	NA	NA	NA	NA	NA	NA	NA	NA	NA	NA	NA	NA	NA	NA	NA	NA	NA	NA	NA	GenBank	MN817366
ETH2022	Lophuromys chrysopus	Ethiopian L. flavopunctatus	7.49373	36.5344	1679	Jimma	ET	NA	NA	NA	Yes	NA	NA	NA	NA	NA	NA	NA	NA	NA	NA	NA	NA	NA	NA	NA	NA	NA	NA	NA	NA	NA	GenBank	MN817367
ETH2088	Lophuromys chrysopus	Ethiopian L. flavopunctatus	7.55563	36.0593	1559	Keffa	ET	NA	NA	NA	Yes	NA	NA	NA	NA	NA	NA	NA	NA	NA	NA	NA	NA	NA	NA	NA	NA	NA	NA	NA	NA	NA	GenBank	MN817368
ETH2085	Lophuromys chrysopus	Ethiopian L. flavopunctatus	7.51185	36.0569	2019	Keffa	ET	NA	NA	NA	Yes	NA	NA	NA	NA	NA	NA	NA	NA	NA	NA	NA	NA	NA	NA	NA	NA	NA	NA	NA	NA	NA	GenBank	MN817369
At37	Lophuromys flavopunctatus	Ethiopian L. flavopunctatus	NA	NA		NA	NA	NA	NA	NA	Yes	NA	NA	NA	NA	NA	NA	NA	NA	NA	NA	NA	NA	NA	NA	NA	NA	NA	NA	NA	NA	NA	African Mammalia	At37
At42	Lophuromys flavopunctatus	Ethiopian L. flavopunctatus	NA	NA		NA	NA	NA	NA	NA	Yes	NA	NA	NA	NA	NA	NA	NA	NA	NA	NA	NA	NA	NA	NA	NA	NA	NA	NA	NA	NA	NA	African Mammalia	At42
At8	Lophuromys flavopunctatus	Ethiopian L. flavopunctatus	NA	NA		NA	NA	NA	NA	NA	Yes	NA	NA	NA	NA	NA	NA	NA	NA	NA	NA	NA	NA	NA	NA	NA	NA	NA	NA	NA	NA	NA	African Mammalia	At8
ET01	Lophuromys flavopunctatus	Ethiopian L. flavopunctatus	NA	NA		NA	NA	NA	NA	NA	Yes	NA	NA	NA	NA	NA	NA	NA	NA	NA	NA	NA	NA	NA	NA	NA	NA	NA	NA	NA	NA	NA	African Mammalia	ET01
LAV1957	Lophuromys flavopunctatus	Ethiopian L. flavopunctatus	NA	NA		NA	NA	NA	NA	NA	Yes	NA	NA	NA	NA	NA	NA	NA	NA	NA	NA	NA	NA	NA	NA	NA	NA	NA	NA	NA	NA	NA	African Mammalia	LAV1957
LAV1964	Lophuromys flavopunctatus	Ethiopian L. flavopunctatus	NA	NA		NA	NA	NA	NA	NA	Yes	NA	NA	NA	NA	NA	NA	NA	NA	NA	NA	NA	NA	NA	NA	NA	NA	NA	NA	NA	NA	NA	African Mammalia	LAV1964
LAV1970	Lophuromys flavopunctatus	Ethiopian L. flavopunctatus	NA	NA		NA	NA	NA	NA	NA	Yes	NA	NA	NA	NA	NA	NA	NA	NA	NA	NA	NA	NA	NA	NA	NA	NA	NA	NA	NA	NA	NA	African Mammalia	LAV1970
R721	Lophuromys flavopunctatus	Ethiopian L. flavopunctatus	8.9641	38.5421	2457	Menagesha	ET	NA	NA	NA	Yes	NA	NA	NA	NA	NA	NA	NA	NA	NA	NA	NA	NA	NA	NA	NA	NA	NA	NA	NA	NA	NA	African Mammalia	R721
ETH0011	Lophuromys flavopunctatus	Ethiopian L. flavopunctatus	8.9641	38.5421	2457	Menagesha	ET	NA	NA	NA	Yes	NA	NA	NA	NA	NA	NA	NA	NA	NA	NA	NA	NA	NA	NA	NA	NA	NA	NA	NA	NA	NA	This study	ETH0011
ETH0732	Lophuromys flavopunctatus	Ethiopian L. flavopunctatus	7.2943	36.3763	2416	Bonga	ET	NA	NA	NA	Yes	NA	NA	NA	NA	NA	NA	NA	NA	NA	NA	NA	NA	NA	NA	NA	NA	NA	NA	NA	NA	NA	This study	ETH0732
ETH1482	Lophuromys flavopunctatus	Ethiopian L. flavopunctatus	7.5576	35.3996	2137	Geche	ET	NA	NA	NA	Yes	NA	NA	NA	NA	NA	NA	NA	NA	NA	NA	NA	NA	NA	NA	NA	NA	NA	NA	NA	NA	NA	This study	ETH1482
ETH1505	Lophuromys flavopunctatus	Ethiopian L. flavopunctatus	7.4363	35.4041	2307	Chingawa	ET	NA	NA	NA	Yes	NA	NA	NA	NA	NA	NA	NA	NA	NA	NA	NA	NA	NA	NA	NA	NA	NA	NA	NA	NA	NA	This study	ETH1505
ETH1557	Lophuromys flavopunctatus	Ethiopian L. flavopunctatus	7.4211	35.3999	2336	Chingawa	ET	NA	NA	NA	Yes	NA	NA	NA	NA	NA	NA	NA	NA	NA	NA	NA	NA	NA	NA	NA	NA	NA	NA	NA	NA	NA	This study	ETH1557
ETH1584	Lophuromys flavopunctatus	Ethiopian L. flavopunctatus	7.2827	36.1579	1923	Wushwush	ET	NA	NA	NA	Yes	NA	NA	NA	NA	NA	NA	NA	NA	NA	NA	NA	NA	NA	NA	NA	NA	NA	NA	NA	NA	NA	This study	ETH1584
ETH1585	Lophuromys flavopunctatus	Ethiopian L. flavopunctatus	7.2827	36.1579	1923	Wushwush	ET	NA	NA	NA	Yes	NA	NA	NA	NA	NA	NA	NA	NA	NA	NA	NA	NA	NA	NA	NA	NA	NA	NA	NA	NA	NA	This study	ETH1585
ETH1592	Lophuromys flavopunctatus	Ethiopian L. flavopunctatus	7.2827	36.1579	1923	Wushwush	ET	NA	NA	NA	Yes	NA	NA	NA	NA	NA	NA	NA	NA	NA	NA	NA	NA	NA	NA	NA	NA	NA	NA	NA	NA	NA	This study	ETH1592
ETH1782	Lophuromys flavopunctatus	Ethiopian L. flavopunctatus	10.2939	39.8003	3316	Guwasa	ET	NA	NA	NA	Yes	NA	NA	NA	NA	NA	NA	NA	NA	NA	NA	NA	NA	NA	NA	NA	NA	NA	NA	NA	NA	NA	This study	ETH1782
ETH1810	Lophuromys flavopunctatus	Ethiopian L. flavopunctatus	10.2939	39.8003	3316	Guwasa	ET	NA	NA	NA	Yes	NA	NA	NA	NA	NA	NA	NA	NA	NA	NA	NA	NA	NA	NA	NA	NA	NA	NA	NA	NA	NA	This study	ETH1810
ETH1824	Lophuromys flavopunctatus	Ethiopian L. flavopunctatus	10.2939	39.8003	3316	Guwasa	ET	NA	NA	NA	Yes	NA	NA	NA	NA	NA	NA	NA	NA	NA	NA	NA	NA	NA	NA	NA	NA	NA	NA	NA	NA	NA	This study	ETH1824
ETH1829	Lophuromys flavopunctatus	Ethiopian L. flavopunctatus	10.2939	39.8003	3316	Guwasa	ET	NA	NA	NA	Yes	NA	NA	NA	NA	NA	NA	NA	NA	NA	NA	NA	NA	NA	NA	NA	NA	NA	NA	NA	NA	NA	This study	ETH1829
ETH1840	Lophuromys flavopunctatus	Ethiopian L. flavopunctatus	10.2939	39.8003	3316	Guwasa	ET	NA	NA	NA	Yes	NA	NA	NA	NA	NA	NA	NA	NA	NA	NA	NA	NA	NA	NA	NA	NA	NA	NA	NA	NA	NA	This study	ETH1840
ETH1852	Lophuromys flavopunctatus	Ethiopian L. flavopunctatus	10.2939	39.8003	3316	Guwasa	ET	NA	NA	NA	Yes	NA	NA	NA	NA	NA	NA	NA	NA	NA	NA	NA	NA	NA	NA	NA	NA	NA	NA	NA	NA	NA	This study	ETH1852
ETH1853	Lophuromys flavopunctatus	Ethiopian L. flavopunctatus	10.2939	39.8003	3316	Guwasa	ET	NA	NA	NA	Yes	NA	NA	NA	NA	NA	NA	NA	NA	NA	NA	NA	NA	NA	NA	NA	NA	NA	NA	NA	NA	NA	This study	ETH1853
ETH2370	Lophuromys flavopunctatus	Ethiopian L. flavopunctatus	10.2908	39.7979	3314	Guassa	ET	NA	NA	NA	Yes	NA	NA	NA	NA	NA	NA	NA	NA	NA	NA	NA	NA	NA	NA	NA	NA	NA	NA	NA	NA	NA	This study	ETH2370
ETH2381	Lophuromys flavopunctatus	Ethiopian L. flavopunctatus	10.2923	39.8026	3309	Guassa	ET	NA	NA	NA	Yes	NA	NA	NA	NA	NA	NA	NA	NA	NA	NA	NA	NA	NA	NA	NA	NA	NA	NA	NA	NA	NA	This study	ETH2381
ETH2386	Lophuromys flavopunctatus	Ethiopian L. flavopunctatus	10.2933	39.7968	3347	Guassa	ET	NA	NA	NA	Yes	NA	NA	NA	NA	NA	NA	NA	NA	NA	NA	NA	NA	NA	NA	NA	NA	NA	NA	NA	NA	NA	This study	ETH2386
ETH2387	Lophuromys flavopunctatus	Ethiopian L. flavopunctatus	10.2921	39.8027	3306	Guassa	ET	NA	NA	NA	Yes	NA	NA	NA	NA	NA	NA	NA	NA	NA	NA	NA	NA	NA	NA	NA	NA	NA	NA	NA	NA	NA	This study	ETH2387
ETH2388	Lophuromys flavopunctatus	Ethiopian L. flavopunctatus	10.2931	39.7969	3347	Guassa	ET	NA	NA	NA	Yes	NA	NA	NA	NA	NA	NA	NA	NA	NA	NA	NA	NA	NA	NA	NA	NA	NA	NA	NA	NA	NA	This study	ETH2388
ETH2389	Lophuromys flavopunctatus	Ethiopian L. flavopunctatus	10.2928	39.8021	3312	Guassa	ET	NA	NA	NA	Yes	NA	NA	NA	NA	NA	NA	NA	NA	NA	NA	NA	NA	NA	NA	NA	NA	NA	NA	NA	NA	NA	This study	ETH2389
ETH2392	Lophuromys flavopunctatus	Ethiopian L. flavopunctatus	10.2925	39.7974	3335	Guassa	ET	NA	NA	NA	Yes	NA	NA	NA	NA	NA	NA	NA	NA	NA	NA	NA	NA	NA	NA	NA	NA	NA	NA	NA	NA	NA	This study	ETH2392
ETH2414	Lophuromys flavopunctatus	Ethiopian L. flavopunctatus	10.2938	39.8003	3316	Guassa	ET	NA	NA	NA	Yes	NA	NA	NA	NA	NA	NA	NA	NA	NA	NA	NA	NA	NA	NA	NA	NA	NA	NA	NA	NA	NA	This study	ETH2414
ETH2433	Lophuromys flavopunctatus	Ethiopian L. flavopunctatus	10.2954	39.8005	3331	Guassa	ET	NA	NA	NA	Yes	NA	NA	NA	NA	NA	NA	NA	NA	NA	NA	NA	NA	NA	NA	NA	NA	NA	NA	NA	NA	NA	This study	ETH2433
ETH2437	Lophuromys flavopunctatus	Ethiopian L. flavopunctatus	10.2952	39.8003	3331	Guassa	ET	NA	NA	NA	Yes	NA	NA	NA	NA	NA	NA	NA	NA	NA	NA	NA	NA	NA	NA	NA	NA	NA	NA	NA	NA	NA	This study	ETH2437
ETH2449	Lophuromys flavopunctatus	Ethiopian L. flavopunctatus	10.2943	39.8009	3317	Guassa	ET	NA	NA	NA	Yes	NA	NA	NA	NA	NA	NA	NA	NA	NA	NA	NA	NA	NA	NA	NA	NA	NA	NA	NA	NA	NA	This study	ETH2449
ETH2451	Lophuromys flavopunctatus	Ethiopian L. flavopunctatus	10.2943	39.8011	3317	Guassa	ET	NA	NA	NA	Yes	NA	NA	NA	NA	NA	NA	NA	NA	NA	NA	NA	NA	NA	NA	NA	NA	NA	NA	NA	NA	NA	This study	ETH2451
ETH2454	Lophuromys flavopunctatus	Ethiopian L. flavopunctatus	10.295	39.8003	3331	Guassa	ET	NA	NA	NA	Yes	NA	NA	NA	NA	NA	NA	NA	NA	NA	NA	NA	NA	NA	NA	NA	NA	NA	NA	NA	NA	NA	This study	ETH2454
ETH2456	Lophuromys flavopunctatus	Ethiopian L. flavopunctatus	10.2954	39.7986	3353	Guassa	ET	NA	NA	NA	Yes	NA	NA	NA	NA	NA	NA	NA	NA	NA	NA	NA	NA	NA	NA	NA	NA	NA	NA	NA	NA	NA	This study	ETH2456
ETH2491	Lophuromys flavopunctatus	Ethiopian L. flavopunctatus	10.2961	39.8002	3347	Guassa	ET	NA	NA	NA	Yes	NA	NA	NA	NA	NA	NA	NA	NA	NA	NA	NA	NA	NA	NA	NA	NA	NA	NA	NA	NA	NA	This study	ETH2491
ETH2493	Lophuromys flavopunctatus	Ethiopian L. flavopunctatus	10.2957	39.8004	3347	Guassa	ET	NA	NA	NA	Yes	NA	NA	NA	NA	NA	NA	NA	NA	NA	NA	NA	NA	NA	NA	NA	NA	NA	NA	NA	NA	NA	This study	ETH2493
ETH2494	Lophuromys flavopunctatus	Ethiopian L. flavopunctatus	10.2965	39.8	3366	Guassa	ET	NA	NA	NA	Yes	NA	NA	NA	NA	NA	NA	NA	NA	NA	NA	NA	NA	NA	NA	NA	NA	NA	NA	NA	NA	NA	This study	ETH2494
ETH2506	Lophuromys flavopunctatus	Ethiopian L. flavopunctatus	10.2905	39.7972	3310	Guassa	ET	NA	NA	NA	Yes	NA	NA	NA	NA	NA	NA	NA	NA	NA	NA	NA	NA	NA	NA	NA	NA	NA	NA	NA	NA	NA	This study	ETH2506
ETH2545	Lophuromys flavopunctatus	Ethiopian L. flavopunctatus	10.2954	39.7986	3353	Guassa	ET	NA	NA	NA	Yes	NA	NA	NA	NA	NA	NA	NA	NA	NA	NA	NA	NA	NA	NA	NA	NA	NA	NA	NA	NA	NA	This study	ETH2545
ETH2555	Lophuromys flavopunctatus	Ethiopian L. flavopunctatus	10.2954	39.8004	3331	Guassa	ET	NA	NA	NA	Yes	NA	NA	NA	NA	NA	NA	NA	NA	NA	NA	NA	NA	NA	NA	NA	NA	NA	NA	NA	NA	NA	This study	ETH2555
ETH0009	Lophuromys flavopunctatus	Ethiopian L. flavopunctatus	8.9641	38.5421	2457	Menagesha	ET	NA	NA	NA	Yes	NA	NA	NA	NA	NA	NA	NA	NA	NA	NA	NA	NA	NA	NA	NA	NA	NA	NA	NA	NA	NA	This study	ETH0009
ETH2094	Lophuromys flavopunctatus	Ethiopian L. flavopunctatus	7.56294	36.0496	1563	Keffa	ET	NA	NA	NA	Yes	NA	NA	NA	NA	NA	NA	NA	NA	NA	NA	NA	NA	NA	NA	NA	NA	NA	NA	NA	NA	NA	GenBank	MN817371
ETH2060	Lophuromys flavopunctatus	Ethiopian L. flavopunctatus	7.56294	36.0496	1563	Keffa	ET	NA	NA	NA	Yes	NA	NA	NA	NA	NA	NA	NA	NA	NA	NA	NA	NA	NA	NA	NA	NA	NA	NA	NA	NA	NA	GenBank	MN817372
ETH1869	Lophuromys flavopunctatus	Ethiopian L. flavopunctatus	10.2939	39.8003	3316	Guwasa	ET	NA	NA	NA	Yes	NA	NA	NA	NA	NA	NA	NA	NA	NA	NA	NA	NA	NA	NA	NA	NA	NA	NA	NA	NA	NA	GenBank	MN817375
ETH1841	Lophuromys flavopunctatus	Ethiopian L. flavopunctatus	10.2939	39.8003	3316	Guwasa	ET	NA	NA	NA	Yes	NA	NA	NA	NA	NA	NA	NA	NA	NA	NA	NA	NA	NA	NA	NA	NA	NA	NA	NA	NA	NA	GenBank	MN817377
ETH1828	Lophuromys flavopunctatus	Ethiopian L. flavopunctatus	10.2939	39.8003	3316	Guwasa	ET	NA	NA	NA	Yes	NA	NA	NA	NA	NA	NA	NA	NA	NA	NA	NA	NA	NA	NA	NA	NA	NA	NA	NA	NA	NA	GenBank	MN817378
ETH1806	Lophuromys flavopunctatus	Ethiopian L. flavopunctatus	10.2939	39.8003	3316	Guwasa	ET	NA	NA	NA	Yes	NA	NA	NA	NA	NA	NA	NA	NA	NA	NA	NA	NA	NA	NA	NA	NA	NA	NA	NA	NA	NA	GenBank	MN817388
LAV2666	Lophuromys melanonyx 1	Ethiopian L. flavopunctatus	7.825	39.4141	3784	Galama	ET	NA	NA	NA	Yes	NA	NA	NA	NA	NA	NA	NA	NA	NA	NA	NA	NA	NA	NA	NA	NA	NA	NA	NA	NA	NA	African Mammalia	LAV2666
LAV2672	Lophuromys melanonyx 1	Ethiopian L. flavopunctatus	7.825	39.4141	3784	Galama	ET	NA	NA	NA	Yes	NA	NA	NA	NA	NA	NA	NA	NA	NA	NA	NA	NA	NA	NA	NA	NA	NA	NA	NA	NA	NA	African Mammalia	LAV2672
LAV2673	Lophuromys melanonyx 1	Ethiopian L. flavopunctatus	7.825	39.4141	3784	Galama	ET	NA	NA	NA	Yes	NA	NA	NA	NA	NA	NA	NA	NA	NA	NA	NA	NA	NA	NA	NA	NA	NA	NA	NA	NA	NA	African Mammalia	LAV2673
ET15	Lophuromys melanonyx 2	Ethiopian L. flavopunctatus	6.85	39.8813	4120	Bale	ET	NA	NA	NA	Yes	NA	NA	NA	NA	NA	NA	NA	NA	NA	NA	NA	NA	NA	NA	NA	NA	NA	NA	NA	NA	NA	African Mammalia	ET15
ET21	Lophuromys melanonyx 2	Ethiopian L. flavopunctatus	NA	NA		NA	NA	NA	NA	NA	Yes	NA	NA	NA	NA	NA	NA	NA	NA	NA	NA	NA	NA	NA	NA	NA	NA	NA	NA	NA	NA	NA	African Mammalia	ET21
ET26	Lophuromys melanonyx 2	Ethiopian L. flavopunctatus	NA	NA		NA	NA	NA	NA	NA	Yes	NA	NA	NA	NA	NA	NA	NA	NA	NA	NA	NA	NA	NA	NA	NA	NA	NA	NA	NA	NA	NA	African Mammalia	ET26
LAV2380	Lophuromys melanonyx 2	Ethiopian L. flavopunctatus	6.8507	39.883	4118	Bale	ET	NA	NA	NA	Yes	NA	NA	NA	NA	NA	NA	NA	NA	NA	NA	NA	NA	NA	NA	NA	NA	NA	NA	NA	NA	NA	African Mammalia	LAV2380
LAV2390	Lophuromys melanonyx 2	Ethiopian L. flavopunctatus	6.8507	39.883	4118	Bale	ET	NA	NA	NA	Yes	NA	NA	NA	NA	NA	NA	NA	NA	NA	NA	NA	NA	NA	NA	NA	NA	NA	NA	NA	NA	NA	African Mammalia	LAV2390
LAV2392	Lophuromys melanonyx 2	Ethiopian L. flavopunctatus	6.8507	39.883	4118	Bale	ET	NA	NA	NA	Yes	NA	NA	NA	NA	NA	NA	NA	NA	NA	NA	NA	NA	NA	NA	NA	NA	NA	NA	NA	NA	NA	African Mammalia	LAV2392
LAV2395	Lophuromys melanonyx 2	Ethiopian L. flavopunctatus	6.8507	39.883	4118	Bale	ET	NA	NA	NA	Yes	NA	NA	NA	NA	NA	NA	NA	NA	NA	NA	NA	NA	NA	NA	NA	NA	NA	NA	NA	NA	NA	African Mammalia	LAV2395
LAV2396	Lophuromys melanonyx 2	Ethiopian L. flavopunctatus	6.8507	39.883	4118	Bale	ET	NA	NA	NA	Yes	NA	NA	NA	NA	NA	NA	NA	NA	NA	NA	NA	NA	NA	NA	NA	NA	NA	NA	NA	NA	NA	African Mammalia	LAV2396
LAV2398	Lophuromys melanonyx 2	Ethiopian L. flavopunctatus	6.8507	39.883	4118	Bale	ET	NA	NA	NA	Yes	NA	NA	NA	NA	NA	NA	NA	NA	NA	NA	NA	NA	NA	NA	NA	NA	NA	NA	NA	NA	NA	African Mammalia	LAV2398
LAV2399	Lophuromys melanonyx 2	Ethiopian L. flavopunctatus	6.8507	39.883	4118	Bale	ET	NA	NA	NA	Yes	NA	NA	NA	NA	NA	NA	NA	NA	NA	NA	NA	NA	NA	NA	NA	NA	NA	NA	NA	NA	NA	African Mammalia	LAV2399
LAV2643	Lophuromys melanonyx 2	Ethiopian L. flavopunctatus	7.825	39.4141	3784	Galama	ET	NA	NA	NA	Yes	NA	NA	NA	NA	NA	NA	NA	NA	NA	NA	NA	NA	NA	NA	NA	NA	NA	NA	NA	NA	NA	African Mammalia	LAV2643
LAV2644	Lophuromys melanonyx 2	Ethiopian L. flavopunctatus	7.825	39.4141	3784	Galama	ET	NA	NA	NA	Yes	NA	NA	NA	NA	NA	NA	NA	NA	NA	NA	NA	NA	NA	NA	NA	NA	NA	NA	NA	NA	NA	African Mammalia	LAV2644
LAV2657	Lophuromys melanonyx 2	Ethiopian L. flavopunctatus	7.825	39.4141	3784	Galama	ET	NA	NA	NA	Yes	NA	NA	NA	NA	NA	NA	NA	NA	NA	NA	NA	NA	NA	NA	NA	NA	NA	NA	NA	NA	NA	African Mammalia	LAV2657
LAV2660	Lophuromys melanonyx 2	Ethiopian L. flavopunctatus	7.825	39.4141	3784	Galama	ET	NA	NA	NA	Yes	NA	NA	NA	NA	NA	NA	NA	NA	NA	NA	NA	NA	NA	NA	NA	NA	NA	NA	NA	NA	NA	African Mammalia	LAV2660
LAV2667	Lophuromys melanonyx 2	Ethiopian L. flavopunctatus	7.825	39.4141	3784	Galama	ET	NA	NA	NA	Yes	NA	NA	NA	NA	NA	NA	NA	NA	NA	NA	NA	NA	NA	NA	NA	NA	NA	NA	NA	NA	NA	African Mammalia	LAV2667
LAV2675	Lophuromys melanonyx 2	Ethiopian L. flavopunctatus	7.825	39.4141	3784	Galama	ET	NA	NA	NA	Yes	NA	NA	NA	NA	NA	NA	NA	NA	NA	NA	NA	NA	NA	NA	NA	NA	NA	NA	NA	NA	NA	African Mammalia	LAV2675
LAV2752	Lophuromys melanonyx 2	Ethiopian L. flavopunctatus	7.825	39.4141	3784	Galama	ET	NA	NA	NA	Yes	NA	NA	NA	NA	NA	NA	NA	NA	NA	NA	NA	NA	NA	NA	NA	NA	NA	NA	NA	NA	NA	African Mammalia	LAV2752
ETH0159	Lophuromys melanonyx 2	Ethiopian L. flavopunctatus	6.85	39.8813	4120	Bale	ET	NA	NA	NA	Yes	NA	NA	NA	NA	NA	NA	NA	NA	NA	NA	NA	NA	NA	NA	NA	NA	NA	NA	NA	NA	NA	This study	ETH0159
ETH0947	Lophuromys melanonyx 2	Ethiopian L. flavopunctatus	6.9917	39.7025	3519	Bale	ET	NA	NA	NA	Yes	NA	NA	NA	NA	NA	NA	NA	NA	NA	NA	NA	NA	NA	NA	NA	NA	NA	NA	NA	NA	NA	GenBank	MN817342
ETH0948	Lophuromys melanonyx 2	Ethiopian L. flavopunctatus	6.9917	39.7025	3519	Bale	ET	NA	NA	NA	Yes	NA	NA	NA	NA	NA	NA	NA	NA	NA	NA	NA	NA	NA	NA	NA	NA	NA	NA	NA	NA	NA	GenBank	MN817343
LAV868	Lophuromys menageshae	Ethiopian L. flavopunctatus	NA	NA		NA	NA	NA	NA	NA	Yes	NA	NA	NA	NA	NA	NA	NA	NA	NA	NA	NA	NA	NA	NA	NA	NA	NA	NA	NA	NA	NA	African Mammalia	LAV868
LAV873	Lophuromys menageshae	Ethiopian L. flavopunctatus	NA	NA		NA	NA	NA	NA	NA	Yes	NA	NA	NA	NA	NA	NA	NA	NA	NA	NA	NA	NA	NA	NA	NA	NA	NA	NA	NA	NA	NA	African Mammalia	LAV873
ETH1265	Lophuromys menageshae	Ethiopian L. flavopunctatus	10.8495	38.7916	3271	BorenaSaynt	ET	NA	NA	NA	Yes	NA	NA	NA	NA	NA	NA	NA	NA	NA	NA	NA	NA	NA	NA	NA	NA	NA	NA	NA	NA	NA	This study	ETH1265
ETH1366	Lophuromys menageshae	Ethiopian L. flavopunctatus	10.8917	38.8098	3404	BorenaSaynt	ET	NA	NA	NA	Yes	NA	NA	NA	NA	NA	NA	NA	NA	NA	NA	NA	NA	NA	NA	NA	NA	NA	NA	NA	NA	NA	This study	ETH1366
ETH1624	Lophuromys menageshae	Ethiopian L. flavopunctatus	10.8499	38.7937	3287	BorenaSaynt	ET	NA	NA	NA	Yes	NA	NA	NA	NA	NA	NA	NA	NA	NA	NA	NA	NA	NA	NA	NA	NA	NA	NA	NA	NA	NA	This study	ETH1624
ETH2380	Lophuromys menageshae	Ethiopian L. flavopunctatus	10.329	39.8546	2239	Guassa	ET	NA	NA	NA	Yes	NA	NA	NA	NA	NA	NA	NA	NA	NA	NA	NA	NA	NA	NA	NA	NA	NA	NA	NA	NA	NA	This study	ETH2380
ETH1260	Lophuromys menageshae	Ethiopian L. flavopunctatus	10.8495	38.7916	3271	BorenaSaynt	ET	NA	NA	NA	Yes	NA	NA	NA	NA	NA	NA	NA	NA	NA	NA	NA	NA	NA	NA	NA	NA	NA	NA	NA	NA	NA	GenBank	MN817357
ETH1742	Lophuromys menageshae	Ethiopian L. flavopunctatus	11.0098	39.6634	2695	Kombolcha	ET	NA	NA	NA	Yes	NA	NA	NA	NA	NA	NA	NA	NA	NA	NA	NA	NA	NA	NA	NA	NA	NA	NA	NA	NA	NA	GenBank	MN817383
ETH1263	Lophuromys menageshae	Ethiopian L. flavopunctatus	10.8495	38.7916	3271	BorenaSaynt	ET	NA	NA	NA	Yes	NA	NA	NA	NA	NA	NA	NA	NA	NA	NA	NA	NA	NA	NA	NA	NA	NA	NA	NA	NA	NA	GenBank	MT084851
ETH1264	Lophuromys menageshae	Ethiopian L. flavopunctatus	10.8495	38.7916	3271	BorenaSaynt	ET	NA	NA	NA	Yes	NA	NA	NA	NA	NA	NA	NA	NA	NA	NA	NA	NA	NA	NA	NA	NA	NA	NA	NA	NA	NA	GenBank	MT084852
ETH1268	Lophuromys menageshae	Ethiopian L. flavopunctatus	10.8495	38.7916	3271	BorenaSaynt	ET	NA	NA	NA	Yes	NA	NA	NA	NA	NA	NA	NA	NA	NA	NA	NA	NA	NA	NA	NA	NA	NA	NA	NA	NA	NA	GenBank	MT084853
ETH1292	Lophuromys menageshae	Ethiopian L. flavopunctatus	10.8495	38.7916	3271	BorenaSaynt	ET	NA	NA	NA	Yes	NA	NA	NA	NA	NA	NA	NA	NA	NA	NA	NA	NA	NA	NA	NA	NA	NA	NA	NA	NA	NA	GenBank	MT084855
ETH1296	Lophuromys menageshae	Ethiopian L. flavopunctatus	10.8495	38.7916	3271	BorenaSaynt	ET	NA	NA	NA	Yes	NA	NA	NA	NA	NA	NA	NA	NA	NA	NA	NA	NA	NA	NA	NA	NA	NA	NA	NA	NA	NA	GenBank	MT084858
LAV951	Lophuromys pseudosikapusi	Ethiopian L. flavopunctatus	NA	NA		NA	NA	NA	NA	NA	Yes	NA	NA	NA	NA	NA	NA	NA	NA	NA	NA	NA	NA	NA	NA	NA	NA	NA	NA	NA	NA	NA	African Mammalia	LAV951
ETH0664	Lophuromys pseudosikapusi	Ethiopian L. flavopunctatus	7.0604	35.6719	2000	MizanTeferi	ET	NA	NA	NA	Yes	NA	NA	NA	NA	NA	NA	NA	NA	NA	NA	NA	NA	NA	NA	NA	NA	NA	NA	NA	NA	NA	This study	ETH0664
ETH0669	Lophuromys pseudosikapusi	Ethiopian L. flavopunctatus	7.0604	35.6719	2000	MizanTeferi	ET	NA	NA	NA	Yes	NA	NA	NA	NA	NA	NA	NA	NA	NA	NA	NA	NA	NA	NA	NA	NA	NA	NA	NA	NA	NA	This study	ETH0669
ETH0671	Lophuromys pseudosikapusi	Ethiopian L. flavopunctatus	7.0604	35.6719	2000	MizanTeferi	ET	NA	NA	NA	Yes	NA	NA	NA	NA	NA	NA	NA	NA	NA	NA	NA	NA	NA	NA	NA	NA	NA	NA	NA	NA	NA	This study	ETH0671
ETH0677	Lophuromys pseudosikapusi	Ethiopian L. flavopunctatus	7.0604	35.6719	2000	MizanTeferi	ET	NA	NA	NA	Yes	NA	NA	NA	NA	NA	NA	NA	NA	NA	NA	NA	NA	NA	NA	NA	NA	NA	NA	NA	NA	NA	This study	ETH0677
ETH0691	Lophuromys pseudosikapusi	Ethiopian L. flavopunctatus	7.0618	35.6731	1976	MizanTeferi	ET	NA	NA	NA	Yes	NA	NA	NA	NA	NA	NA	NA	NA	NA	NA	NA	NA	NA	NA	NA	NA	NA	NA	NA	NA	NA	This study	ETH0691
ETH0693	Lophuromys pseudosikapusi	Ethiopian L. flavopunctatus	7.0618	35.6731	1976	MizanTeferi	ET	NA	NA	NA	Yes	NA	NA	NA	NA	NA	NA	NA	NA	NA	NA	NA	NA	NA	NA	NA	NA	NA	NA	NA	NA	NA	This study	ETH0693
ETH0695	Lophuromys pseudosikapusi	Ethiopian L. flavopunctatus	7.0618	35.6731	1976	MizanTeferi	ET	NA	NA	NA	Yes	NA	NA	NA	NA	NA	NA	NA	NA	NA	NA	NA	NA	NA	NA	NA	NA	NA	NA	NA	NA	NA	This study	ETH0695
ETH0696	Lophuromys pseudosikapusi	Ethiopian L. flavopunctatus	7.0618	35.6731	1976	MizanTeferi	ET	NA	NA	NA	Yes	NA	NA	NA	NA	NA	NA	NA	NA	NA	NA	NA	NA	NA	NA	NA	NA	NA	NA	NA	NA	NA	This study	ETH0696
ETH1382	Lophuromys pseudosikapusi	Ethiopian L. flavopunctatus	6.7768	35.1933	1444	Koji	ET	NA	NA	NA	Yes	NA	NA	NA	NA	NA	NA	NA	NA	NA	NA	NA	NA	NA	NA	NA	NA	NA	NA	NA	NA	NA	This study	ETH1382
LAV1119	Lophuromys simensis 1	Ethiopian L. flavopunctatus	NA	NA		NA	NA	NA	NA	NA	Yes	NA	NA	NA	NA	NA	NA	NA	NA	NA	NA	NA	NA	NA	NA	NA	NA	NA	NA	NA	NA	NA	African Mammalia	LAV1119
LAV3231	Lophuromys simensis 1	Ethiopian L. flavopunctatus	NA	NA		NA	NA	NA	NA	NA	Yes	NA	NA	NA	NA	NA	NA	NA	NA	NA	NA	NA	NA	NA	NA	NA	NA	NA	NA	NA	NA	NA	African Mammalia	LAV3231
LAV3275	Lophuromys simensis 1	Ethiopian L. flavopunctatus	NA	NA		NA	NA	NA	NA	NA	Yes	NA	NA	NA	NA	NA	NA	NA	NA	NA	NA	NA	NA	NA	NA	NA	NA	NA	NA	NA	NA	NA	African Mammalia	LAV3275
LAV3299	Lophuromys simensis 1	Ethiopian L. flavopunctatus	NA	NA		NA	NA	NA	NA	NA	Yes	NA	NA	NA	NA	NA	NA	NA	NA	NA	NA	NA	NA	NA	NA	NA	NA	NA	NA	NA	NA	NA	African Mammalia	LAV3299
LAV3304	Lophuromys simensis 1	Ethiopian L. flavopunctatus	NA	NA		NA	NA	NA	NA	NA	Yes	NA	NA	NA	NA	NA	NA	NA	NA	NA	NA	NA	NA	NA	NA	NA	NA	NA	NA	NA	NA	NA	African Mammalia	LAV3304
LAV3306	Lophuromys simensis 1	Ethiopian L. flavopunctatus	NA	NA		NA	NA	NA	NA	NA	Yes	NA	NA	NA	NA	NA	NA	NA	NA	NA	NA	NA	NA	NA	NA	NA	NA	NA	NA	NA	NA	NA	African Mammalia	LAV3306
LAV3310	Lophuromys simensis 1	Ethiopian L. flavopunctatus	NA	NA		NA	NA	NA	NA	NA	Yes	NA	NA	NA	NA	NA	NA	NA	NA	NA	NA	NA	NA	NA	NA	NA	NA	NA	NA	NA	NA	NA	African Mammalia	LAV3310
LAV3311	Lophuromys simensis 1	Ethiopian L. flavopunctatus	NA	NA		NA	NA	NA	NA	NA	Yes	NA	NA	NA	NA	NA	NA	NA	NA	NA	NA	NA	NA	NA	NA	NA	NA	NA	NA	NA	NA	NA	African Mammalia	LAV3311
LAV3315	Lophuromys simensis 1	Ethiopian L. flavopunctatus	NA	NA		NA	NA	NA	NA	NA	Yes	NA	NA	NA	NA	NA	NA	NA	NA	NA	NA	NA	NA	NA	NA	NA	NA	NA	NA	NA	NA	NA	African Mammalia	LAV3315
LAV3316	Lophuromys simensis 1	Ethiopian L. flavopunctatus	NA	NA		NA	NA	NA	NA	NA	Yes	NA	NA	NA	NA	NA	NA	NA	NA	NA	NA	NA	NA	NA	NA	NA	NA	NA	NA	NA	NA	NA	African Mammalia	LAV3316
LAV3322	Lophuromys simensis 1	Ethiopian L. flavopunctatus	NA	NA		NA	NA	NA	NA	NA	Yes	NA	NA	NA	NA	NA	NA	NA	NA	NA	NA	NA	NA	NA	NA	NA	NA	NA	NA	NA	NA	NA	African Mammalia	LAV3322
LAV3382	Lophuromys simensis 1	Ethiopian L. flavopunctatus	NA	NA		NA	NA	NA	NA	NA	Yes	NA	NA	NA	NA	NA	NA	NA	NA	NA	NA	NA	NA	NA	NA	NA	NA	NA	NA	NA	NA	NA	African Mammalia	LAV3382
LAV3398	Lophuromys simensis 1	Ethiopian L. flavopunctatus	NA	NA		NA	NA	NA	NA	NA	Yes	NA	NA	NA	NA	NA	NA	NA	NA	NA	NA	NA	NA	NA	NA	NA	NA	NA	NA	NA	NA	NA	African Mammalia	LAV3398
MY001007	Lophuromys simensis 1	Ethiopian L. flavopunctatus	NA	NA		NA	NA	NA	NA	NA	Yes	NA	NA	NA	NA	NA	NA	NA	NA	NA	NA	NA	NA	NA	NA	NA	NA	NA	NA	NA	NA	NA	African Mammalia	MY001007
ETH0626	Lophuromys simensis 1	Ethiopian L. flavopunctatus	10.6375	37.835	3791	Choqa	ET	NA	NA	NA	Yes	NA	NA	NA	NA	NA	NA	NA	NA	NA	NA	NA	NA	NA	NA	NA	NA	NA	NA	NA	NA	NA	This study	ETH0626
ETH0627	Lophuromys simensis 1	Ethiopian L. flavopunctatus	10.6375	37.835	3791	Choqa	ET	NA	NA	NA	Yes	NA	NA	NA	NA	NA	NA	NA	NA	NA	NA	NA	NA	NA	NA	NA	NA	NA	NA	NA	NA	NA	This study	ETH0627
ETH0628	Lophuromys simensis 1	Ethiopian L. flavopunctatus	10.6375	37.835	3791	Choqa	ET	NA	NA	NA	Yes	NA	NA	NA	NA	NA	NA	NA	NA	NA	NA	NA	NA	NA	NA	NA	NA	NA	NA	NA	NA	NA	This study	ETH0628
ETH0629	Lophuromys simensis 1	Ethiopian L. flavopunctatus	10.6375	37.835	3791	Choqa	ET	NA	NA	NA	Yes	NA	NA	NA	NA	NA	NA	NA	NA	NA	NA	NA	NA	NA	NA	NA	NA	NA	NA	NA	NA	NA	This study	ETH0629
ETH0640	Lophuromys simensis 1	Ethiopian L. flavopunctatus	10.6375	37.835	3791	Choqa	ET	NA	NA	NA	Yes	NA	NA	NA	NA	NA	NA	NA	NA	NA	NA	NA	NA	NA	NA	NA	NA	NA	NA	NA	NA	NA	This study	ETH0640
ETH0642	Lophuromys simensis 1	Ethiopian L. flavopunctatus	10.6375	37.835	3791	Choqa	ET	NA	NA	NA	Yes	NA	NA	NA	NA	NA	NA	NA	NA	NA	NA	NA	NA	NA	NA	NA	NA	NA	NA	NA	NA	NA	This study	ETH0642
ETH0643	Lophuromys simensis 1	Ethiopian L. flavopunctatus	10.6375	37.835	3791	Choqa	ET	NA	NA	NA	Yes	NA	NA	NA	NA	NA	NA	NA	NA	NA	NA	NA	NA	NA	NA	NA	NA	NA	NA	NA	NA	NA	This study	ETH0643
ETH1142	Lophuromys simensis 1	Ethiopian L. flavopunctatus	12.072	39.3689	3789	AboyeGara	ET	NA	NA	NA	Yes	NA	NA	NA	NA	NA	NA	NA	NA	NA	NA	NA	NA	NA	NA	NA	NA	NA	NA	NA	NA	NA	This study	ETH1142
ETH1147	Lophuromys simensis 1	Ethiopian L. flavopunctatus	12.072	39.3689	3789	AboyeGara	ET	NA	NA	NA	Yes	NA	NA	NA	NA	NA	NA	NA	NA	NA	NA	NA	NA	NA	NA	NA	NA	NA	NA	NA	NA	NA	This study	ETH1147
ETH1148	Lophuromys simensis 1	Ethiopian L. flavopunctatus	12.072	39.3689	3789	AboyeGara	ET	NA	NA	NA	Yes	NA	NA	NA	NA	NA	NA	NA	NA	NA	NA	NA	NA	NA	NA	NA	NA	NA	NA	NA	NA	NA	This study	ETH1148
ETH1194	Lophuromys simensis 1	Ethiopian L. flavopunctatus	12.0841	39.3617	3548	AboyeGara	ET	NA	NA	NA	Yes	NA	NA	NA	NA	NA	NA	NA	NA	NA	NA	NA	NA	NA	NA	NA	NA	NA	NA	NA	NA	NA	This study	ETH1194
ETH1212	Lophuromys simensis 1	Ethiopian L. flavopunctatus	12.0841	39.3617	3548	AboyeGara	ET	NA	NA	NA	Yes	NA	NA	NA	NA	NA	NA	NA	NA	NA	NA	NA	NA	NA	NA	NA	NA	NA	NA	NA	NA	NA	This study	ETH1212
ETH1131	Lophuromys simensis 1	Ethiopian L. flavopunctatus	12.072	39.3689	3789	AboyeGara	ET	NA	NA	NA	Yes	NA	NA	NA	NA	NA	NA	NA	NA	NA	NA	NA	NA	NA	NA	NA	NA	NA	NA	NA	NA	NA	GenBank	MN817339
ETH1130	Lophuromys simensis 1	Ethiopian L. flavopunctatus	12.072	39.3689	3789	AboyeGara	ET	NA	NA	NA	Yes	NA	NA	NA	NA	NA	NA	NA	NA	NA	NA	NA	NA	NA	NA	NA	NA	NA	NA	NA	NA	NA	GenBank	MT084845
ETH1191	Lophuromys simensis 1	Ethiopian L. flavopunctatus	12.0841	39.3617	3548	AboyeGara	ET	NA	NA	NA	Yes	NA	NA	NA	NA	NA	NA	NA	NA	NA	NA	NA	NA	NA	NA	NA	NA	NA	NA	NA	NA	NA	GenBank	MT084847
LAV1111	Lophuromys simensis 2	Ethiopian L. flavopunctatus	NA	NA		NA	NA	NA	NA	NA	Yes	NA	NA	NA	NA	NA	NA	NA	NA	NA	NA	NA	NA	NA	NA	NA	NA	NA	NA	NA	NA	NA	African Mammalia	LAV1111
ETH0571	Lophuromys simensis 2	Ethiopian L. flavopunctatus	13.2319	38.0378	3232	Simien	ET	NA	NA	NA	Yes	NA	NA	NA	NA	NA	NA	NA	NA	NA	NA	NA	NA	NA	NA	NA	NA	NA	NA	NA	NA	NA	This study	ETH0571
Hap144	Lophuromys simensis 2	Ethiopian L. flavopunctatus	NA	NA		NA	ET	NA	NA	NA	Yes	NA	NA	NA	NA	NA	NA	NA	NA	NA	NA	NA	NA	NA	NA	NA	NA	NA	NA	NA	NA	NA	This study	ETH1301
Hap146	Lophuromys simensis 2	Ethiopian L. flavopunctatus	NA	NA		NA	ET	NA	NA	NA	Yes	NA	NA	NA	NA	NA	NA	NA	NA	NA	NA	NA	NA	NA	NA	NA	NA	NA	NA	NA	NA	NA	This study	ETH1315
Hap147	Lophuromys simensis 2	Ethiopian L. flavopunctatus	NA	NA		NA	ET	NA	NA	NA	Yes	NA	NA	NA	NA	NA	NA	NA	NA	NA	NA	NA	NA	NA	NA	NA	NA	NA	NA	NA	NA	NA	This study	ETH1343
Hap148	Lophuromys simensis 2	Ethiopian L. flavopunctatus	NA	NA		NA	ET	NA	NA	NA	Yes	NA	NA	NA	NA	NA	NA	NA	NA	NA	NA	NA	NA	NA	NA	NA	NA	NA	NA	NA	NA	NA	This study	ETH1345
Hap149	Lophuromys simensis 2	Ethiopian L. flavopunctatus	NA	NA		NA	ET	NA	NA	NA	Yes	NA	NA	NA	NA	NA	NA	NA	NA	NA	NA	NA	NA	NA	NA	NA	NA	NA	NA	NA	NA	NA	This study	ETH1364
Hap150	Lophuromys simensis 2	Ethiopian L. flavopunctatus	NA	NA		NA	ET	NA	NA	NA	Yes	NA	NA	NA	NA	NA	NA	NA	NA	NA	NA	NA	NA	NA	NA	NA	NA	NA	NA	NA	NA	NA	This study	ETH1417
Hap145	Lophuromys simensis 2	Ethiopian L. flavopunctatus	NA	NA		NA	ET	NA	NA	NA	Yes	NA	NA	NA	NA	NA	NA	NA	NA	NA	NA	NA	NA	NA	NA	NA	NA	NA	NA	NA	NA	NA	This study	ETH1424
EWC12246	Lophuromys simensis 2	Ethiopian L. flavopunctatus	NA	NA		NA	NA	NA	NA	NA	Yes	NA	NA	NA	NA	NA	NA	NA	NA	NA	NA	NA	NA	NA	NA	NA	NA	NA	NA	NA	NA	NA	GenBank	MN223627
Hap180	Lophuromys luteogaster	Kivumys	0.80572	24.4472	412	Yangambi	CD	NA	NA	NA	Yes	NA	NA	NA	NA	NA	NA	NA	NA	NA	NA	NA	NA	NA	NA	NA	NA	NA	NA	NA	NA	NA	African Mammalia	COB1016_MIX6
Hap181	Lophuromys luteogaster	Kivumys	0.80572	24.4472	412	Yangambi	CD	NA	NA	NA	Yes	NA	NA	NA	NA	NA	NA	NA	NA	NA	NA	NA	NA	NA	NA	NA	NA	NA	NA	NA	NA	NA	African Mammalia	COB1030_MIX6
Hap176	Lophuromys luteogaster	Kivumys	0.80572	24.4472	412	Yangambi	CD	NA	NA	NA	Yes	NA	NA	NA	NA	NA	NA	NA	NA	NA	NA	NA	NA	NA	NA	NA	NA	NA	NA	NA	NA	NA	African Mammalia	COB193_GIL4
Hap175	Lophuromys luteogaster	Kivumys	0.80572	24.4472	412	Yangambi	CD	NA	NA	NA	Yes	NA	NA	NA	NA	NA	NA	NA	NA	NA	NA	NA	NA	NA	NA	NA	NA	NA	NA	NA	NA	NA	African Mammalia	COB22_JEU1
Hap179	Lophuromys luteogaster	Kivumys	0.80572	24.4472	412	Yangambi	CD	NA	NA	NA	Yes	NA	NA	NA	NA	NA	NA	NA	NA	NA	NA	NA	NA	NA	NA	NA	NA	NA	NA	NA	NA	NA	African Mammalia	COB789_JEU2
Hap177	Lophuromys luteogaster	Kivumys	0.80572	24.4472	412	Yangambi	CD	NA	NA	NA	Yes	NA	NA	NA	NA	NA	NA	NA	NA	NA	NA	NA	NA	NA	NA	NA	NA	NA	NA	NA	NA	NA	African Mammalia	COB890_MIX6
Hap172	Lophuromys luteogaster	Kivumys	0.80572	24.4472	412	Yangambi	CD	NA	NA	NA	Yes	NA	NA	NA	NA	NA	NA	NA	NA	NA	NA	NA	NA	NA	NA	NA	NA	NA	NA	NA	NA	NA	African Mammalia	COB891_MIX6
Hap174	Lophuromys luteogaster	Kivumys	0.80572	24.4472	412	Yangambi	CD	NA	NA	NA	Yes	NA	NA	NA	NA	NA	NA	NA	NA	NA	NA	NA	NA	NA	NA	NA	NA	NA	NA	NA	NA	NA	African Mammalia	COB906_MIX6
Hap173	Lophuromys luteogaster	Kivumys	0.80572	24.4472	412	Yangambi	CD	NA	NA	NA	Yes	NA	NA	NA	NA	NA	NA	NA	NA	NA	NA	NA	NA	NA	NA	NA	NA	NA	NA	NA	NA	NA	African Mammalia	COB916_GIL3
Hap178	Lophuromys luteogaster	Kivumys	0.80572	24.4472	412	Yangambi	CD	NA	NA	NA	Yes	NA	NA	NA	NA	NA	NA	NA	NA	NA	NA	NA	NA	NA	NA	NA	NA	NA	NA	NA	NA	NA	African Mammalia	COB948_GIL3
Hap171	Lophuromys luteogaster	Kivumys	-1.43365	23.8666	502	Yele	CD	NA	NA	NA	Yes	NA	NA	NA	NA	NA	NA	NA	NA	NA	NA	NA	NA	NA	NA	NA	NA	NA	NA	NA	NA	NA	African Mammalia	LEG261
Hap168	Lophuromys luteogaster	Kivumys	0.53705	25.2181	425	Kisangani	CD	NA	NA	NA	Yes	NA	NA	NA	NA	NA	NA	NA	NA	NA	NA	NA	NA	NA	NA	NA	NA	NA	NA	NA	NA	NA	African Mammalia	R27687
Hap169	Lophuromys luteogaster	Kivumys	0.53705	25.2181	425	Kisangani	CD	NA	NA	NA	Yes	NA	NA	NA	NA	NA	NA	NA	NA	NA	NA	NA	NA	NA	NA	NA	NA	NA	NA	NA	NA	NA	African Mammalia	R27924
Hap170	Lophuromys luteogaster	Kivumys	0.53705	25.2181	425	Kisangani	CD	NA	NA	NA	Yes	NA	NA	NA	NA	NA	NA	NA	NA	NA	NA	NA	NA	NA	NA	NA	NA	NA	NA	NA	NA	NA	African Mammalia	R27981
FMNH144839	Lophuromys woosnami	Kivumys	0.35	30	2251	Rwenzori	UG	NA	NA	NA	Yes	NA	NA	NA	NA	NA	NA	NA	NA	NA	NA	NA	NA	NA	NA	NA	NA	NA	NA	NA	NA	NA	New (this study)	FMNH144839
FMNH144840	Lophuromys woosnami	Kivumys	0.35	30	2251	Rwenzori	UG	NA	NA	NA	Yes	NA	NA	NA	NA	NA	NA	NA	NA	NA	NA	NA	NA	NA	NA	NA	NA	NA	NA	NA	NA	NA	New (this study)	FMNH144840
FMNH144893	Lophuromys woosnami	Kivumys	0.3666	29.9833	2522	Rwenzori	UG	NA	NA	NA	Yes	NA	NA	NA	NA	NA	NA	NA	NA	NA	NA	NA	NA	NA	NA	NA	NA	NA	NA	NA	NA	NA	New (this study)	FMNH144893
ANG0208	Lophuromys angolensis	L. sikapusi	-11.911	14.8753	1751	Namba	AO	NA	NA	NA	Yes	NA	NA	NA	NA	NA	NA	NA	NA	NA	NA	NA	NA	NA	NA	NA	NA	NA	NA	NA	NA	NA	African Mammalia	ANG0208
ANG0233	Lophuromys angolensis	L. sikapusi	-11.911	14.8753	1751	Namba	AO	NA	NA	NA	Yes	NA	NA	NA	NA	NA	NA	NA	NA	NA	NA	NA	NA	NA	NA	NA	NA	NA	NA	NA	NA	NA	African Mammalia	ANG0233
ANG0281	Lophuromys angolensis	L. sikapusi	-11.1544	14.2929	882	Kumbira	AO	NA	NA	NA	Yes	NA	NA	NA	NA	NA	NA	NA	NA	NA	NA	NA	NA	NA	NA	NA	NA	NA	NA	NA	NA	NA	African Mammalia	ANG0281
KIK1845	Lophuromys angolensis	L. sikapusi	-7.46092	29.5471	1527	Mwambala	CD	NA	NA	NA	Yes	NA	NA	NA	NA	NA	NA	NA	NA	NA	NA	NA	NA	NA	NA	NA	NA	NA	NA	NA	NA	NA	African Mammalia	KIK1845
ZA200	Lophuromys angolensis	L. sikapusi	-5.03	18.55	494	Mbwambala	CD	NA	NA	NA	Yes	NA	NA	NA	NA	NA	NA	NA	NA	NA	NA	NA	NA	NA	NA	NA	NA	NA	NA	NA	NA	NA	African Mammalia	ZA200
Hap188	Lophuromys ansorgei	L. sikapusi	0.34835	34.8714	1564	Kakamega	KE	NA	NA	NA	Yes	NA	NA	NA	NA	NA	NA	NA	NA	NA	NA	NA	NA	NA	NA	NA	NA	NA	NA	NA	NA	NA	African Mammalia	NC0128_BOH_RCA
KE333	Lophuromys ansorgei	L. sikapusi	0.2428	34.8653	1608	Kakamega	KE	NA	NA	NA	Yes	NA	NA	NA	NA	NA	NA	NA	NA	NA	NA	NA	NA	NA	NA	NA	NA	NA	NA	NA	NA	NA	This study	KE333
FMNH137798	Lophuromys ansorgei	L. sikapusi	0.9138	31.6547	1292	Luwunga	UG	NA	NA	NA	Yes	NA	NA	NA	NA	NA	NA	NA	NA	NA	NA	NA	NA	NA	NA	NA	NA	NA	NA	NA	NA	NA	GenBank	KR089026
FMNH137802	Lophuromys ansorgei	L. sikapusi	-0.00528	32.2833	1247	Bugala	UG	NA	NA	NA	Yes	NA	NA	NA	NA	NA	NA	NA	NA	NA	NA	NA	NA	NA	NA	NA	NA	NA	NA	NA	NA	NA	New (this study)	FMNH137802
FMNH165027	Lophuromys ansorgei	L. sikapusi	1.73333	31.4667	1065	Budongo	UG	NA	NA	NA	Yes	NA	NA	NA	NA	NA	NA	NA	NA	NA	NA	NA	NA	NA	NA	NA	NA	NA	NA	NA	NA	NA	New (this study)	FMNH165027
FMNH225171	Lophuromys ansorgei	L. sikapusi	0.9138	31.6547	1292	Luwunga	UG	2013	Male	Young adult	Yes	NA	NA	MW464441	NA	NA	57.92	29.73	15.5	13.65	12.24	8.59	7.64	7.8	7.34	6.58	5.14	5.34	5.52	3.89	3.04	FMNH: 225171	New (this study)	FMNH225171
KE2018080877	Lophuromys ansorgei	L. sikapusi	0.05428	34.1479	1150	Yala	KE	NA	NA	NA	Yes	NA	NA	MW464442	NA	NA	NA	NA	NA	NA	NA	NA	NA	NA	NA	NA	NA	NA	NA	NA	NA	KIZ-NMK: 2018080877	New (this study)	KE2018080877
KE2018080902	Lophuromys ansorgei	L. sikapusi	0.06224	34.1401	1149	Yala	KE	NA	NA	NA	Yes	NA	NA	NA	NA	NA	NA	NA	NA	NA	NA	NA	NA	NA	NA	NA	NA	NA	NA	NA	NA	KIZ-NMK: 2018080902	New (this study)	KE2018080902
KE2018080903	Lophuromys ansorgei	L. sikapusi	0.06092	34.147	1151	Yala	KE	NA	NA	NA	Yes	NA	NA	NA	NA	NA	NA	NA	NA	NA	NA	NA	NA	NA	NA	NA	NA	NA	NA	NA	NA	KIZ-NMK: 2018080903	New (this study)	KE2018080903
KE2018080942	Lophuromys ansorgei	L. sikapusi	0.06214	34.1403	1149	Yala	KE	NA	NA	NA	Yes	NA	NA	MW464443	NA	NA	NA	NA	NA	NA	NA	NA	NA	NA	NA	NA	NA	NA	NA	NA	NA	KIZ-NMK: 2018080942	New (this study)	KE2018080942
KE2018081084	Lophuromys ansorgei	L. sikapusi	0.34835	34.8714	1564	Kakamega	KE	NA	NA	NA	Yes	NA	NA	NA	NA	NA	NA	NA	NA	NA	NA	NA	NA	NA	NA	NA	NA	NA	NA	NA	NA	KIZ-NMK: 2018081084	New (this study)	KE2018081084
KE2018081098	Lophuromys ansorgei	L. sikapusi	0.34838	34.8714	1564	Kakamega	KE	NA	NA	NA	Yes	NA	NA	NA	NA	NA	NA	NA	NA	NA	NA	NA	NA	NA	NA	NA	NA	NA	NA	NA	NA	KIZ-NMK: 2018081098	New (this study)	KE2018081098
Hap152	Lophuromys huttereri	L. sikapusi	-2.61707	20.0496	334	Yoko	CD	NA	NA	NA	Yes	NA	NA	NA	NA	NA	NA	NA	NA	NA	NA	NA	NA	NA	NA	NA	NA	NA	NA	NA	NA	NA	African Mammalia	LEG214
N27106	Lophuromys huttereri	L. sikapusi	-2.61707	20.0496	334	Yoko	CD	NA	NA	NA	Yes	NA	NA	NA	NA	NA	NA	NA	NA	NA	NA	NA	NA	NA	NA	NA	NA	NA	NA	NA	NA	NA	African Mammalia	N27106
CAK174	Lophuromys nudicaudus	L. sikapusi	NA	NA		NA	NA	NA	NA	NA	Yes	NA	NA	NA	NA	NA	NA	NA	NA	NA	NA	NA	NA	NA	NA	NA	NA	NA	NA	NA	NA	NA	African Mammalia	CAK174
R12419	Lophuromys nudicaudus	L. sikapusi	4.28252	22.5337	416	NA	NA	NA	NA	NA	Yes	NA	NA	NA	NA	NA	NA	NA	NA	NA	NA	NA	NA	NA	NA	NA	NA	NA	NA	NA	NA	NA	African Mammalia	R12419
R14197	Lophuromys nudicaudus	L. sikapusi	3.09986	13.6	606	NA	NA	NA	NA	NA	Yes	NA	NA	NA	NA	NA	NA	NA	NA	NA	NA	NA	NA	NA	NA	NA	NA	NA	NA	NA	NA	NA	African Mammalia	R14197
R16120	Lophuromys nudicaudus	L. sikapusi	-0.783333	11.9667	350	NA	NA	NA	NA	NA	Yes	NA	NA	NA	NA	NA	NA	NA	NA	NA	NA	NA	NA	NA	NA	NA	NA	NA	NA	NA	NA	NA	African Mammalia	R16120
R18224	Lophuromys nudicaudus	L. sikapusi	NA	NA		NA	NA	NA	NA	NA	Yes	NA	NA	NA	NA	NA	NA	NA	NA	NA	NA	NA	NA	NA	NA	NA	NA	NA	NA	NA	NA	NA	African Mammalia	R18224
R18280	Lophuromys nudicaudus	L. sikapusi	NA	NA		NA	NA	NA	NA	NA	Yes	NA	NA	NA	NA	NA	NA	NA	NA	NA	NA	NA	NA	NA	NA	NA	NA	NA	NA	NA	NA	NA	African Mammalia	R18280
R19415	Lophuromys nudicaudus	L. sikapusi	NA	NA		NA	NA	NA	NA	NA	Yes	NA	NA	NA	NA	NA	NA	NA	NA	NA	NA	NA	NA	NA	NA	NA	NA	NA	NA	NA	NA	NA	African Mammalia	R19415
R22303	Lophuromys nudicaudus	L. sikapusi	1.31943	14.8457	573	NA	NA	NA	NA	NA	Yes	NA	NA	NA	NA	NA	NA	NA	NA	NA	NA	NA	NA	NA	NA	NA	NA	NA	NA	NA	NA	NA	African Mammalia	R22303
R22344	Lophuromys nudicaudus	L. sikapusi	NA	NA		NA	NA	NA	NA	NA	Yes	NA	NA	NA	NA	NA	NA	NA	NA	NA	NA	NA	NA	NA	NA	NA	NA	NA	NA	NA	NA	NA	African Mammalia	R22344
R13387	Lophuromys nudicaudus	L. sikapusi	3.19056	16.1174	380	NA	NA	NA	NA	NA	Yes	NA	NA	NA	NA	NA	NA	NA	NA	NA	NA	NA	NA	NA	NA	NA	NA	NA	NA	NA	NA	NA	GenBank	MN817303
R13651	Lophuromys nudicaudus	L. sikapusi	3.19056	16.1174	380	NA	NA	NA	NA	NA	Yes	NA	NA	NA	NA	NA	NA	NA	NA	NA	NA	NA	NA	NA	NA	NA	NA	NA	NA	NA	NA	NA	GenBank	MN817304
CD7281	Lophuromys rahmi	L. sikapusi	-2.15004	28.41	1530	Kamugondo	CD	NA	NA	NA	Yes	NA	NA	NA	NA	NA	NA	NA	NA	NA	NA	NA	NA	NA	NA	NA	NA	NA	NA	NA	NA	NA	African Mammalia	CD7281
FMNH149161	Lophuromys rahmi	L. sikapusi	-2.85893	29.4201	2152	Kibira	BI	NA	NA	NA	Yes	NA	NA	NA	NA	NA	NA	NA	NA	NA	NA	NA	NA	NA	NA	NA	NA	NA	NA	NA	NA	NA	New (this study)	FMNH149161
G10051	Lophuromys roseveari	L. sikapusi	-1.38	13.35	303	Franceville	GA	NA	NA	NA	Yes	NA	NA	NA	NA	NA	NA	NA	NA	NA	NA	NA	NA	NA	NA	NA	NA	NA	NA	NA	NA	NA	African Mammalia	G10051
G10080	Lophuromys roseveari	L. sikapusi	-1.38	13.35	303	Franceville	GA	NA	NA	NA	Yes	NA	NA	NA	NA	NA	NA	NA	NA	NA	NA	NA	NA	NA	NA	NA	NA	NA	NA	NA	NA	NA	African Mammalia	G10080
G10081	Lophuromys roseveari	L. sikapusi	-1.38	13.35	303	Franceville	GA	NA	NA	NA	Yes	NA	NA	NA	NA	NA	NA	NA	NA	NA	NA	NA	NA	NA	NA	NA	NA	NA	NA	NA	NA	NA	African Mammalia	G10081
G10082	Lophuromys roseveari	L. sikapusi	-1.38	13.35	303	Franceville	GA	NA	NA	NA	Yes	NA	NA	NA	NA	NA	NA	NA	NA	NA	NA	NA	NA	NA	NA	NA	NA	NA	NA	NA	NA	NA	African Mammalia	G10082
G10083	Lophuromys roseveari	L. sikapusi	-1.38	13.35	303	Franceville	GA	NA	NA	NA	Yes	NA	NA	NA	NA	NA	NA	NA	NA	NA	NA	NA	NA	NA	NA	NA	NA	NA	NA	NA	NA	NA	African Mammalia	G10083
G10085	Lophuromys roseveari	L. sikapusi	-1.38	13.35	303	Franceville	GA	NA	NA	NA	Yes	NA	NA	NA	NA	NA	NA	NA	NA	NA	NA	NA	NA	NA	NA	NA	NA	NA	NA	NA	NA	NA	African Mammalia	G10085
G10107	Lophuromys roseveari	L. sikapusi	-1.38	13.35	303	Franceville	GA	NA	NA	NA	Yes	NA	NA	NA	NA	NA	NA	NA	NA	NA	NA	NA	NA	NA	NA	NA	NA	NA	NA	NA	NA	NA	African Mammalia	G10107
GA3891	Lophuromys roseveari	L. sikapusi	NA	NA		NA	NA	NA	NA	NA	Yes	NA	NA	NA	NA	NA	NA	NA	NA	NA	NA	NA	NA	NA	NA	NA	NA	NA	NA	NA	NA	NA	African Mammalia	GA3891
GA3895	Lophuromys roseveari	L. sikapusi	NA	NA		NA	NA	NA	NA	NA	Yes	NA	NA	NA	NA	NA	NA	NA	NA	NA	NA	NA	NA	NA	NA	NA	NA	NA	NA	NA	NA	NA	African Mammalia	GA3895
GA3969	Lophuromys roseveari	L. sikapusi	NA	NA		NA	NA	NA	NA	NA	Yes	NA	NA	NA	NA	NA	NA	NA	NA	NA	NA	NA	NA	NA	NA	NA	NA	NA	NA	NA	NA	NA	African Mammalia	GA3969
GA4009	Lophuromys roseveari	L. sikapusi	NA	NA		NA	NA	NA	NA	NA	Yes	NA	NA	NA	NA	NA	NA	NA	NA	NA	NA	NA	NA	NA	NA	NA	NA	NA	NA	NA	NA	NA	African Mammalia	GA4009
GA4020	Lophuromys roseveari	L. sikapusi	NA	NA		NA	NA	NA	NA	NA	Yes	NA	NA	NA	NA	NA	NA	NA	NA	NA	NA	NA	NA	NA	NA	NA	NA	NA	NA	NA	NA	NA	African Mammalia	GA4020
GA4054	Lophuromys roseveari	L. sikapusi	NA	NA		NA	NA	NA	NA	NA	Yes	NA	NA	NA	NA	NA	NA	NA	NA	NA	NA	NA	NA	NA	NA	NA	NA	NA	NA	NA	NA	NA	African Mammalia	GA4054
GA4055	Lophuromys roseveari	L. sikapusi	NA	NA		NA	NA	NA	NA	NA	Yes	NA	NA	NA	NA	NA	NA	NA	NA	NA	NA	NA	NA	NA	NA	NA	NA	NA	NA	NA	NA	NA	African Mammalia	GA4055
GA4080	Lophuromys roseveari	L. sikapusi	NA	NA		NA	NA	NA	NA	NA	Yes	NA	NA	NA	NA	NA	NA	NA	NA	NA	NA	NA	NA	NA	NA	NA	NA	NA	NA	NA	NA	NA	African Mammalia	GA4080
GA4086	Lophuromys roseveari	L. sikapusi	NA	NA		NA	NA	NA	NA	NA	Yes	NA	NA	NA	NA	NA	NA	NA	NA	NA	NA	NA	NA	NA	NA	NA	NA	NA	NA	NA	NA	NA	African Mammalia	GA4086
GA4159	Lophuromys roseveari	L. sikapusi	NA	NA		NA	NA	NA	NA	NA	Yes	NA	NA	NA	NA	NA	NA	NA	NA	NA	NA	NA	NA	NA	NA	NA	NA	NA	NA	NA	NA	NA	African Mammalia	GA4159
GA4160	Lophuromys roseveari	L. sikapusi	NA	NA		NA	NA	NA	NA	NA	Yes	NA	NA	NA	NA	NA	NA	NA	NA	NA	NA	NA	NA	NA	NA	NA	NA	NA	NA	NA	NA	NA	African Mammalia	GA4160
GA4181	Lophuromys roseveari	L. sikapusi	NA	NA		NA	NA	NA	NA	NA	Yes	NA	NA	NA	NA	NA	NA	NA	NA	NA	NA	NA	NA	NA	NA	NA	NA	NA	NA	NA	NA	NA	African Mammalia	GA4181
GA4232	Lophuromys roseveari	L. sikapusi	NA	NA		NA	NA	NA	NA	NA	Yes	NA	NA	NA	NA	NA	NA	NA	NA	NA	NA	NA	NA	NA	NA	NA	NA	NA	NA	NA	NA	NA	African Mammalia	GA4232
GA4241	Lophuromys roseveari	L. sikapusi	NA	NA		NA	NA	NA	NA	NA	Yes	NA	NA	NA	NA	NA	NA	NA	NA	NA	NA	NA	NA	NA	NA	NA	NA	NA	NA	NA	NA	NA	African Mammalia	GA4241
R22209	Lophuromys roseveari	L. sikapusi	NA	NA		NA	NA	NA	NA	NA	Yes	NA	NA	NA	NA	NA	NA	NA	NA	NA	NA	NA	NA	NA	NA	NA	NA	NA	NA	NA	NA	NA	African Mammalia	R22209
R22214	Lophuromys roseveari	L. sikapusi	NA	NA		NA	NA	NA	NA	NA	Yes	NA	NA	NA	NA	NA	NA	NA	NA	NA	NA	NA	NA	NA	NA	NA	NA	NA	NA	NA	NA	NA	African Mammalia	R22214
R22234	Lophuromys roseveari	L. sikapusi	NA	NA		NA	NA	NA	NA	NA	Yes	NA	NA	NA	NA	NA	NA	NA	NA	NA	NA	NA	NA	NA	NA	NA	NA	NA	NA	NA	NA	NA	African Mammalia	R22234
N13517	Lophuromys roseveari	L. sikapusi	NA	NA		NA	NA	NA	NA	NA	Yes	NA	NA	NA	NA	NA	NA	NA	NA	NA	NA	NA	NA	NA	NA	NA	NA	NA	NA	NA	NA	NA	African Mammalia	N13517
AKB479	Lophuromys sikapusi	L. sikapusi	NA	NA		NA	NA	NA	NA	NA	Yes	NA	NA	NA	NA	NA	NA	NA	NA	NA	NA	NA	NA	NA	NA	NA	NA	NA	NA	NA	NA	NA	African Mammalia	AKB479
DV0035	Lophuromys sikapusi	L. sikapusi	NA	NA		NA	NA	NA	NA	NA	Yes	NA	NA	NA	NA	NA	NA	NA	NA	NA	NA	NA	NA	NA	NA	NA	NA	NA	NA	NA	NA	NA	African Mammalia	DV0035
DV0038	Lophuromys sikapusi	L. sikapusi	NA	NA		NA	NA	NA	NA	NA	Yes	NA	NA	NA	NA	NA	NA	NA	NA	NA	NA	NA	NA	NA	NA	NA	NA	NA	NA	NA	NA	NA	African Mammalia	DV0038
EV101	Lophuromys sikapusi	L. sikapusi	NA	NA		NA	NA	NA	NA	NA	Yes	NA	NA	NA	NA	NA	NA	NA	NA	NA	NA	NA	NA	NA	NA	NA	NA	NA	NA	NA	NA	NA	African Mammalia	EV101
EV102	Lophuromys sikapusi	L. sikapusi	NA	NA		NA	NA	NA	NA	NA	Yes	NA	NA	NA	NA	NA	NA	NA	NA	NA	NA	NA	NA	NA	NA	NA	NA	NA	NA	NA	NA	NA	African Mammalia	EV102
EV104	Lophuromys sikapusi	L. sikapusi	NA	NA		NA	NA	NA	NA	NA	Yes	NA	NA	NA	NA	NA	NA	NA	NA	NA	NA	NA	NA	NA	NA	NA	NA	NA	NA	NA	NA	NA	African Mammalia	EV104
EV96	Lophuromys sikapusi	L. sikapusi	NA	NA		NA	NA	NA	NA	NA	Yes	NA	NA	NA	NA	NA	NA	NA	NA	NA	NA	NA	NA	NA	NA	NA	NA	NA	NA	NA	NA	NA	African Mammalia	EV96
EV97	Lophuromys sikapusi	L. sikapusi	NA	NA		NA	NA	NA	NA	NA	Yes	NA	NA	NA	NA	NA	NA	NA	NA	NA	NA	NA	NA	NA	NA	NA	NA	NA	NA	NA	NA	NA	African Mammalia	EV97
EV99	Lophuromys sikapusi	L. sikapusi	NA	NA		NA	NA	NA	NA	NA	Yes	NA	NA	NA	NA	NA	NA	NA	NA	NA	NA	NA	NA	NA	NA	NA	NA	NA	NA	NA	NA	NA	African Mammalia	EV99
LOS01	Lophuromys sikapusi	L. sikapusi	7.46	4.34	247	Osogbo	NG	NA	NA	NA	Yes	NA	NA	NA	NA	NA	NA	NA	NA	NA	NA	NA	NA	NA	NA	NA	NA	NA	NA	NA	NA	NA	African Mammalia	LOS01
LOS02	Lophuromys sikapusi	L. sikapusi	7.46	4.34	247	Osogbo	NG	NA	NA	NA	Yes	NA	NA	NA	NA	NA	NA	NA	NA	NA	NA	NA	NA	NA	NA	NA	NA	NA	NA	NA	NA	NA	African Mammalia	LOS02
LOS03	Lophuromys sikapusi	L. sikapusi	NA	NA		NA	NA	NA	NA	NA	Yes	NA	NA	NA	NA	NA	NA	NA	NA	NA	NA	NA	NA	NA	NA	NA	NA	NA	NA	NA	NA	NA	African Mammalia	LOS03
LOS04	Lophuromys sikapusi	L. sikapusi	NA	NA		NA	NA	NA	NA	NA	Yes	NA	NA	NA	NA	NA	NA	NA	NA	NA	NA	NA	NA	NA	NA	NA	NA	NA	NA	NA	NA	NA	African Mammalia	LOS04
LOS05	Lophuromys sikapusi	L. sikapusi	7.46	4.34	247	NA	NG	NA	NA	NA	Yes	NA	NA	NA	NA	NA	NA	NA	NA	NA	NA	NA	NA	NA	NA	NA	NA	NA	NA	NA	NA	NA	African Mammalia	LOS05
LOS07	Lophuromys sikapusi	L. sikapusi	NA	NA		NA	NA	NA	NA	NA	Yes	NA	NA	NA	NA	NA	NA	NA	NA	NA	NA	NA	NA	NA	NA	NA	NA	NA	NA	NA	NA	NA	African Mammalia	LOS07
LOS08	Lophuromys sikapusi	L. sikapusi	NA	NA		NA	NA	NA	NA	NA	Yes	NA	NA	NA	NA	NA	NA	NA	NA	NA	NA	NA	NA	NA	NA	NA	NA	NA	NA	NA	NA	NA	African Mammalia	LOS08
LOS09	Lophuromys sikapusi	L. sikapusi	NA	NA		NA	NA	NA	NA	NA	Yes	NA	NA	NA	NA	NA	NA	NA	NA	NA	NA	NA	NA	NA	NA	NA	NA	NA	NA	NA	NA	NA	African Mammalia	LOS09
LOS10	Lophuromys sikapusi	L. sikapusi	7.46	4.34	247	Osogbo	NG	NA	NA	NA	Yes	NA	NA	NA	NA	NA	NA	NA	NA	NA	NA	NA	NA	NA	NA	NA	NA	NA	NA	NA	NA	NA	African Mammalia	LOS10
P1400	Lophuromys sikapusi	L. sikapusi	NA	NA		NA	NA	NA	NA	NA	Yes	NA	NA	NA	NA	NA	NA	NA	NA	NA	NA	NA	NA	NA	NA	NA	NA	NA	NA	NA	NA	NA	African Mammalia	P1400
P1403	Lophuromys sikapusi	L. sikapusi	NA	NA		NA	NA	NA	NA	NA	Yes	NA	NA	NA	NA	NA	NA	NA	NA	NA	NA	NA	NA	NA	NA	NA	NA	NA	NA	NA	NA	NA	African Mammalia	P1403
P1728	Lophuromys sikapusi	L. sikapusi	NA	NA		NA	NA	NA	NA	NA	Yes	NA	NA	NA	NA	NA	NA	NA	NA	NA	NA	NA	NA	NA	NA	NA	NA	NA	NA	NA	NA	NA	African Mammalia	P1728
P2063	Lophuromys sikapusi	L. sikapusi	NA	NA		NA	NA	NA	NA	NA	Yes	NA	NA	NA	NA	NA	NA	NA	NA	NA	NA	NA	NA	NA	NA	NA	NA	NA	NA	NA	NA	NA	African Mammalia	P2063
P2304	Lophuromys sikapusi	L. sikapusi	NA	NA		NA	NA	NA	NA	NA	Yes	NA	NA	NA	NA	NA	NA	NA	NA	NA	NA	NA	NA	NA	NA	NA	NA	NA	NA	NA	NA	NA	African Mammalia	P2304
Hap228	Lophuromys sikapusi	L. sikapusi	NA	NA		NA	CI	NA	NA	NA	Yes	NA	NA	NA	NA	NA	NA	NA	NA	NA	NA	NA	NA	NA	NA	NA	NA	NA	NA	NA	NA	NA	African Mammalia	9420909
Hap235	Lophuromys sikapusi	L. sikapusi	7.36703	4.13179	158	Asejire	NG	NA	NA	NA	Yes	NA	NA	NA	NA	NA	NA	NA	NA	NA	NA	NA	NA	NA	NA	NA	NA	NA	NA	NA	NA	NA	African Mammalia	LOSI12
AJ012023	Lophuromys sikapusi	L. sikapusi	13.4055	15.0175	300	Lamto	CI	NA	NA	NA	Yes	NA	NA	NA	NA	NA	NA	NA	NA	NA	NA	NA	NA	NA	NA	NA	NA	NA	NA	NA	NA	NA	GenBank	AJ012023
KT232249	Lophuromys sikapusi	L. sikapusi	7.5016	4.53472	260	IleIfe	NG	NA	NA	NA	Yes	NA	NA	NA	NA	NA	NA	NA	NA	NA	NA	NA	NA	NA	NA	NA	NA	NA	NA	NA	NA	NA	GenBank	KT232249
R24839	Lophuromys sp. 1	L. sikapusi	NA	NA		NA	NA	NA	NA	NA	Yes	NA	NA	NA	NA	NA	NA	NA	NA	NA	NA	NA	NA	NA	NA	NA	NA	NA	NA	NA	NA	NA	African Mammalia	R24839
N24840	Lophuromys sp. 1	L. sikapusi	NA	NA		NA	NA	NA	NA	NA	Yes	NA	NA	NA	NA	NA	NA	NA	NA	NA	NA	NA	NA	NA	NA	NA	NA	NA	NA	NA	NA	NA	African Mammalia	N24840
Hap236	Lophuromys sp. 1	L. sikapusi	9.59765	-13.5203	4	Conakry	CI	NA	NA	NA	Yes	NA	NA	NA	NA	NA	NA	NA	NA	NA	NA	NA	NA	NA	NA	NA	NA	NA	NA	NA	NA	NA	African Mammalia	P0002_RMN
Z96064	Acomys ignitus	Outgroup taxa	-1.52049	37.2472	1604	Machakos	KE	NA	NA	NA	Yes	NA	NA	NA	NA	NA	NA	NA	NA	NA	NA	NA	NA	NA	NA	NA	NA	NA	NA	NA	NA	NA	GenBank	Z96064
EU349745	Deomys ferrugineus	Outgroup taxa	NA	NA		NA	NA	NA	NA	NA	Yes	NA	NA	NA	NA	NA	NA	NA	NA	NA	NA	NA	NA	NA	NA	NA	NA	NA	NA	NA	NA	NA	GenBank	EU349745
HM635858	Uranomys ruddi	Outgroup taxa	9.6087	14.2113	244	Doue	TD	NA	NA	NA	Yes	NA	NA	NA	NA	NA	NA	NA	NA	NA	NA	NA	NA	NA	NA	NA	NA	NA	NA	NA	NA	NA	GenBank	HM635858
NA = Not available; African Mammalia = http://projects.biodiversity.be/africanmammalia/; GenBank = https://www.ncbi.nlm.nih.gov/nuccore/
** Country names are provided as ISO 3166-1 alpha-2 codes. Refer to https://en.wikipedia.org/wiki/ISO_3166-1_alpha-2, https://www.iso.org/obp/ui/#search/code/ for the full official country names
